# Supplementary material for: Distribution of Introns in Fungal Histone Genes
Source: PLoS One. 2011 Jan 27;6(1):e16548. doi: 10.1371/journal.pone.0016548 (PMC3029354; doi:10.1371/journal.pone.0016548)
Supplement: Figure S2 — Alignment of fungal histone H2B proteins and the intron insertion site. The character “I” on the first row indicates the intron insertion site. (TXT) [file pone.0016548.s002.txt]

>Intron_insertion_site
----------------I----------------I-----I------------I-I--------I---------------------I------I------------I----------I-----------------I-----I----------------I--------
>Aspergillus_fumigatus_H2B_1
MPPK---AAEKKPSTGGKAPAG----KAPAEKKEAGKKTAAAATGDKKKRGKTRKETYSSYIYK------------------VLKQVHPDTGISTRAMSILNSFVNDIFERVATEASKLAAYNKKSTISSREIQTSVRLILPGELAKHAVSEGTKAVTKYSSSAK-
>Aspergillus_nidulans_H2B_1
MPPK---AAEKKPSTGGKAPAG----KAPAEKKEAGKKTAAAASGEKKKRGKTRKETYSSYIYK------------------VLKQVHPDTGISTRAMSILNSFVNDIFERVATEASKLAAYNKKSTISSREIQTSVRLILPGELAKHAVSEGTKAVTKYSSSAK-
>Aspergillus_niger_H2B_1
MPPK---AAEKKPSTGGKAPAGG---KAPAEKKEAGKKTAAAASGDKKKRGKTRKETYSSYIYK------------------VLKQVHPDTGISTRAMSILNSFVNDIFERVATEASKLAAYNKKSTISSREIQTSVRLILPGELAKHAVSEGTKAVTKYSSSAK-
>Aspergillus_oryzae_H2B_1
MAPK---AAEKKPSTGGKAPAGG---KAPAEKKEAGKKTAAAASGDKKKRGKTRKETYSSYIYKGVWQRYPSSESRKLTINLVLKQVHPDTGISTRAMSILNSFVNDIFERVATEASKLAAYNKKSTISSREIQTSVRLILPGELAKHAVSEGTKAVTKYSSSAK-
>Botryotinia_fuckeliana_H2B_1
MPPKG--VASKAPAAAKAPASAS---KAPASKQDAGKKTTTSEGKPRK--KKGRKETYSSYIYK------------------VLKQVHPDTGISNRAMSILNSFVNDIFERVATEASKLAAYNKKSTISSREIQTSVRLILPGELAKHAVSEGTKAVTKYSSSTK-
>Fusarium_graminearum_H2B_1
MAPK---AADKKPAS-KAPATAS---KAPE-KKDAGKKTAASGDKKKR--SKSRKETYSSYIYK------------------VLKQVHPDTGISNRAMSILNSFVNDIFERVASEASKLAAYNKKSTISSREIQTSVRLILPGELAKHAVSEGTKAVTKYSSSTK-
>Magnaporthe_oryzae_H2B_1
MPPK---AADKKPAS-KAPATAS---KAPE-KKDAGKKTAASGDKKKR--TKTRKETYSSYIYK------------------VLKQVHPDTGISNRAMSILNSFVNDIFERVATEASKLAAYNKKSTISSREIQTSVRLILPGELAKHAVSEGTKAVTKYSSSTK-
>Neosartorya_fischeri_H2B_1
MPPK---AAEKKPSTGGKAPAG----KAPAEKKEAGKKTAAAATGDKKKRGKTRKETYSSYIYK------------------VLKQVHPDTGISTRAMSILNSFVNDIFERVATEASKLAAYNKKSTISSREIQTSVRLILPGELAKHAVSEGTKAVTKYSSSAK-
>Neuropora_crassa_H2B_1
MPPK---PADKKPAS-KAPATAS---KAPE-KKDAGKKTAASGDKKKR--TKARKETYSSYIYK------------------VLKQVHPDTGISNRAMSILNSFVNDIFERVATEASKLAAYNKKSTISSREIQTSVRLILPGELAKHAVSEGTKAVTKYSSSTK-
>Podospora_anserine_H2B_1
MPPK---AADKKPAN-KAPATAS---KAPE-KKDAGKKTAASGEKKKR--TKARKETYSSYIYK------------------VLKQVHPDTGISNRAMSILNSFVNDIFERVATEASKLAAYNKKSTISSREIQTSVRLILPGELAKHAVSEGTKAVTKYSSSTK-
>Sclerotinia_sclerotiorum_H2B_1
MPPKG--VASKAPAATKAPASAS---KAPA-KSDAGKKTTAGEGKPRK--KKGRKETYSSYIYK------------------VLKQVHPDTGISNRAMSILNSFVNDIFERVATEASKLAAYNKKSTISSREIQTSVRLILPGELAKHAVSEGTKAVTKYSSSTK-
>Ashbya_gossypii_H2B_1
MAP----KAEKKPAS-----------KAPA-----AKKTTASTDASKK-RTKTRKETYSSYIYK------------------VLKQTHPDTGISQKSMSILNSFVNDIFERIASEASKLAAYNKKSTISAREIQTAVRLILPGELAKHAVSEGTRAVTKYSSSTQA
>Ashbya_gossypii_H2B_2
MSS----KASKAPAS-----------KAPAEKKPAAKKTSSSVDASKK-RTKTRKETYSSYIYK------------------VLKQTHPDTGISQKSMSILNSFVNDIFERIASEASKLAAYNKKSTISAREIQTAVRLILPGELAKHAVSEGTRAVTKYSSSTQA
>Candida_albicans_H2B_1
MAP----KAEKKPAS-----------KAPAEKKPAAKKT-ASTDGAKK-RTKARKETYSSYIYK------------------VLKQTHPDTGISQKAMSIMNSFVNDIFERIASEASKLAAYNKKSTISAREIQTAVRLILPGELAKHAVSEGTRAVTKYSSASN-
>Candida_albicans_H2B_2
MAP----KAEKKPAS-----------KAPAEKKPAAKKT-ASTDGAKK-RTKARKETYSSYIYK------------------VLKQTHPDTGISQKAMSIMNSFVNDIFERIASEASKLAAYNKKSTISAREIQTAVRLILPGELAKHAVSEGTRAVTKYSSASN-
>Candida_albicans_H2B_3
MAP----KAEKKPAS-----------KAPAEKKPAAKKT-ASTDGAKK-RTKARKETYSSYIYK------------------VLKQTHPDTGISQKAMSIMNSFVNDIFERIATEASKLAAYNKKSTISAREIQTAVRLILPGELAKHAVSEGTRAVTKYSSASS-
>Candida_albicans_H2B_4
MAP----KAEKKPAS-----------KAPAEKKPAAKKT-ASTDGAKK-RTKARKETYSSYIYK------------------VLKQTHPDTGISQKAMSIMNSFVNDIFERIATEASKLAAYNKKSTISAREIQTAVRLILPGELAKHAVSEGTRAVTKYSSASS-
>Debaryomyces_hansenii_H2B_1
MAP----KAEKKPAS-----------KAPAEKKPAAKKT-ASATGTKK-RSKTRKETYSSYIYK------------------VLKQTHPDTGISQKAMSIMNSFVNDIFERIAGEASKLAAYNKKSTISAREIQTAVRLILPGELAKHAVSEGTRAVTKYSSAAN-
>Debaryomyces_hansenii_H2B_2
MAP----KAEKKPAS-----------KAPAEKKPAAKKT-ATS-GTKK-RSKTRKETYSSYIYK------------------VLKQTHPDTGISQKAMSIMNSFVNDIFERIAGEASKLAAYNKKSTISAREIQTAVRLILPGELAKHAVSEGTRAVTKYSSAAN-
>Kluyveromyces_lactis_H2B_1
MAP----KAEKKPAS-----------KAPAEKKPAAKKTSSSVDPSKK-RTKARKETYSSYIYK------------------VLKQTHPDTGISQKSMSILNSFVNDIFERIATESSKLAAYNKKSTISAREIQTAVRLILPGELAKHAVSEGTRAVTKYSSSTQA
>Kluyveromyces_lactis_H2B_2
MSA----KASKAPAS-----------KAPAEKKPAAKKTSSSTDPSKK-RTKARKETYSSYIYK------------------VLKQTHPDTGISQKSMSILNSFVNDIFERIATESSKLAAYNKKSTISAREIQTAVRLILPGELAKHAVSEGTRAVTKYSSSTQA
>Pichia_stipitis_H2B_1
MAPP---KAEKKPAS-----------KAPAEKKPAAKKT-ASSTDAKK-RTKTRKETYSSYIYK------------------VLKQTHPDTGISQKAMSIMNSFVNDIFERIASEASKLAAYNKKSTISAREIQTAVRLILPGELAKHAVSEGTRAVTKYSSASN-
>Pichia_stipitis_H2B_2
MAPP---KAEKKPAS-----------KAPAEKKPAAKKT-ASATDSKK-RTKTRKETYSSYIYK------------------VLKQTHPDTGISQKAMSIMNSFVNDIFERIASEASKLAAYNKKSTISAREIQTAVRLILPGELAKHAVSEGTRAVTKYSSASN-
>Saccharomyces_cerevisiae_H2B_1
MSA----KAEKKPAS-----------KAPAEKKPAAKKTSTSTD-GKK-RSKARKETYSSYIYK------------------VLKQTHPDTGISQKSMSILNSFVNDIFERIATEASKLAAYNKKSTISAREIQTAVRLILPGELAKHAVSEGTRAVTKYSSSTQA
>Saccharomyces_cerevisiae_H2B_2
MSS----AAEKKPAS-----------KAPAEKKPAAKKTSTSVD-GKK-RSKVRKETYSSYIYK------------------VLKQTHPDTGISQKSMSILNSFVNDIFERIATEASKLAAYNKKSTISAREIQTAVRLILPGELAKHAVSEGTRAVTKYSSSTQA
>Vanderwaltozyma_polyspora_H2B_1
MSA----KAEKKPAS-----------KAPA----AAKKTPTAGGEGKK-RTKARKETYSSYIYK------------------VLKQTHPDTGISQKAMSILNSFVNDIFERIATEASKLAAYNKKSTISAREIQTAVRLILPGELAKHAVSEGTRAVTKYSSSTQA
>Vanderwaltozyma_polyspora_H2B_2
MSS----AS-KAPAS-----------KAPAEKKPAAKKTSTSTD-GKK-RTKARKETYSSYIYK------------------VLKQTHPDTGISQKAMSILNSFVNDIFERIATEASKLAAYNKKSTISAREIQTAVRLILPGELAKHAVSEGTRAVTKYSSSTQA
>Yarrowia_lipolytica_H2B_1
MAPK---VAEKKPSLAGKAPAG----KAPAEKKEAGKKTTTAT-GEKKKRTKARKETYSSYIYK------------------VLKQTHPDTGISTRAMSIMNSFVNDIFERVATEASKLATYTKKSTITSREIQTAVRLILPGELAKHATGDGTRAVAKYSTFDN-
>Schizosaccharomyces_pombe_H2B_1
MSA-----AEKKPAS-----------KAPAGK--APRDTMKSAD--KK-RGKNRKETYSSYIYK------------------VLKQVHPDTGISNQAMRILNSFVNDIFERIATEASKLAAYNKKSTISSREIQTAVRLILPGELAKHAVTEGTKSVTKYSSSAQ-
>Cryptococcus_neoformans_H2B_1
MAPKS--VASKAPASQASKAPA----AASKAPAKAAKTSAAPKDGAKK-RSKKRVESYSSYIYK------------------VLKQVHPDTGISNKAMAILNSFVSDIFERIATEASKLASYNHRSTISSREIQTSVRLILPGELSKHAISEGTKAVTKYSSSK--
>Laccaria_bicolor_H2B_1
-------SAGKAPASTASKLPR----PRRIDRWRKGSQEDTLADGEEE-ARDTRCESYSSYIYK---------------------GVHPDTGISKKAMAILKSFVNNIFKHIATEPSSTCHVGLRLSHSVFMLITSINFVLQDQI---------------------
>Laccaria_bicolor_H2B_2
MAPKPASTAGKAPVS--TASKAPAKSTEGAKAAKKTAKAAAPADGEKKKRKKVRKETYSSYIYK------------------VLKQVHPDTGISNKAMAILNSFVNDIFERIATEASKLAAYSKKSTISSREIQTSVRLILPGELAKHAISEGTKSVTKFSSAGAK
>Laccaria_bicolor_H2B_3
MAPKPASTAGKAPASTATASKTPAKSTEGAKAAKKTSKAAAPADGEKKKRKKVRKETYSSYIYK------------------VLKQVHPDTGISNKAMAILNSFVNDIFERIATEASKLAAYSKKSTISSREIQTSVRLILPGELAKHAISEGTKSVTKFSSAGAK
>Laccaria_bicolor_H2B_4
-------SAGKAPASTASKLPR----PRRIDRWRKGSQEDTLADGEEE-ARDTRCESYSSYIYK---------------------GVHPDTGISKKAMAILKSFVNNIFKHIATEPSSTCHVGLRLSHSVFMLITSINFVLQDQI---------------------
>Laccaria_bicolor_H2B_5
-------SAGKAPASTASKLPR----PCRIDRWRKGSQEDMLADGEEE-ARDTSEESYSSYIYK---------------------GVHPDTGISKKAMAILKSFVNNIFKHIATEPSSTCHVGLRLSHSVFMLITSINFVLQDQIKS-------------------
>Malassezia_globosa_H2B_1
MPPK---PAEKKPPSTAGKAPAS-AGKAPTEGAKKTSKAPTKSSEKKKSSSKVRKETYSTYIYR------------------VLKQVHPDTGISNKAMAILNSFVQDIFERIASEASKLASYNKKSTISSREIQTAVRLILPGELSKHAIAEATRSVTKFSST---
>Ustilago_maydis_H2B_1
MPPK---PAEKKPSSTAGKAPASSAGKAPAEAAKKTSKAPAKSGEKKK-ATKVRKETYSTYIYR------------------VLKQVHPDTGISNKAMAILNSFVQDIFERIATEASKLASYNKKSTISSREIQTAVRLILPGELSKHAISEGTKSVTKFSSSK--
