# Supplementary material for: Distribution of Introns in Fungal Histone Genes
Source: PLoS One. 2011 Jan 27;6(1):e16548. doi: 10.1371/journal.pone.0016548 (PMC3029354; doi:10.1371/journal.pone.0016548)
Supplement: Figure S4 — Alignment of fungal histone H4 proteins and the intron insertion site. The character “I” on the first row indicates the intron insertion site. (TXT) [file pone.0016548.s004.txt]

>Intron_insertion_site
-------------------------------------------------------------------------------------------------------------------------------------------------------------------------------------------------------------------------------------------------------------------------------------------------------------------------------------------------------------------------I-II--I--------------I-I-----II-I-------------I-----------I-I-----------------II------------I--I--III--I----------I---------I----------------------------
>Aspergillus_fumigatus_H4_1
--------------------------------------------------------------------------------------------------------------------------------------------------------------------------------------------------------------------------------------------------------------------------------------------------------------------------------------------------------MT---------------GRGKGGKGLGKG-----GAKRHRKILRDNIQGIT---------KPAIRRLARRGGVKRISAM--IYEETRGVLKTFLEG-VIRDAVTYTEHAKRKTVTSLD-----VVYALKRQG-----RTLYGFGG-------------------------
>Aspergillus_fumigatus_H4_2
-----------------------------------------------------------------------------------------------------------------------------------------------------------------------------------------------------------------------------------------------------------------------------------------------------------------MGWMHVTPCYCLKANASSVQYPVSIHLDTDSHYAIFVSFEV---------------NSGKGGKGLGKG-----GAKRHRKILRDNIQGIT---------KPAIRRLARRGGVKRISAM--IYEETRGVLKSFLES-VIRDAVTYTEHAKRKTVTSLD-----VVYALKRQG-----RTLYGFGG-------------------------
>Aspergillus_nidulans_H4_1
--------------------------------------------------------------------------------------------------------------------------------------------------------------------------------------------------------------------------------------------------------------------------------------------------------------------------------------------------------MS---------------GRGKGGKGLGKG-----GAKRHRKILRDNIQGIT---------KPAIRRLARRGGVKRISAM--IYEETRGVLKSFLES-VIRDAVTYTEHAKRKTVTSLD-----VVYALKRQG-----RTLYGFGG-------------------------
>Aspergillus_nidulans_H4_2
-------------------------------------------------------------------------------------------------------------------------------------------------------------------------------------------------------------------------------------------------------------------------------------------------------------------------------------------------------------------------MSGRG-------------AKRHRKILRDNIQGIT---------KPAIRRLARRGGVKRISAM--IYEETRGVLKTFLEG-VIRDAVTYTEHAKRKTVTSLD-----VVYALKRQG-----RTLYGFGG-------------------------
>Aspergillus_niger_H4_1
--------------------------------------------------------------------------------------------------------------------------------------------------------------------------------------------------------------------------------------------------------------------------------------------------------------------------------------------------------MT---------------GRGKGGKGLGKG-----GAKRHRKILRDNIQGIT---------KPAIRRLARRGGVKRISAM--IYEETRGVLKSFLES-VIRDAVTYTEHAKRKTVTSLD-----VVYALKRQG-----RTLYGFGG-------------------------
>Aspergillus_niger_H4_2
--------------------------------------------------------------------------------------------------------------------------------------------------------------------------------------------------------------------------------------------------------------------------------------------------------------------------------------------------------MT---------------GRGKGGKGLGKG-----GAKRHRKILRDNIQGIT---------KPAIRRLARRGGVKRISAM--IYEETRGVLKTFLEG-VIRDAVTYTEHAKRKTVTSLD-----VVYALKRQG-----RTLYGFGG-------------------------
>Aspergillus_niger_H4_3
--------------------------------------------------------------------------------------------------------------------------------------------------------------------------------------------------------------------------------------------------------------------------------------------------------------------------------------------------------MDPR------------LVTDRRSKRFLPK-------KRLRKLLRNNIDGIT---------RPSIRRLARRGGVIRISAD--VYPEVRKTVKNRLTE-IIRQIILVMESSTTPGHERKL---------VRTQD-----IRVLT----------------------------
>Aspergillus_oryzae_H4_1
--------------------------------------------------------------------------------------------------------------------------------------------------------------------------------------------------------------------------------------------------------------------------------------------------------------------------------------------------------MS---------------GRGKGGKGLGKG-----GAKRHRKILRDNIQGIT---------KPAIRRLARRGGVKRISAM--IYEETRGVLKTFLEG-VIRDAVTYTEHAKRKTVTSLD-----VVYALKRQG-----RTLYGFGG-------------------------
>Aspergillus_oryzae_H4_2
--------------------------------------------------------------------------------------------------------------------------------------------------------------------------------------------------------------------------------------------------------------------------------------------------------------------------------------------------------MS---------------GRGKGGKGLGKG-----GAKRHRKILRDNIQGIT---------KPAIRRLARRGGVKRISAM--IYEETRGVLKSFLES-VIRDAVTYTEHAKRKTVTSLD-----VVYALKRQG-----RTLYGFGG-------------------------
>Botryotinia_fuckeliana_H4_1
--------------------------------------------------------------------------------------------------------------------------------------------------------------------------------------------------------------------------------------------------------------------------------------------------------------------------------------------------------MT---------------GRGKGGKGLGKG-----GAKRHRKILRDNIQGIT---------KPAIRRLARRGGVKRISAM--IYEETRGVLKSFLEG-VIRDAVTYTEHAKRKTVTSLD-----VVYALKRQG-----RTLYGFGG-------------------------
>Botryotinia_fuckeliana_H4_2
---------------------------------------------------------------------------------------------------------------------------------------------------------------------------------------------------------------------------------------------------------------------------------------------------------------------------------------MARESFSSPYTRKGHHSMAGKTVMSSALGGG-KGKTGPGGRGIGGAS----RSRRHRKVLKDNINGIT---------KGDIRRLARRGGVKRISSM--IYGDVREAIKSRLND-VLKDCVALVEHSKRKTVTVND-----VIWALRRQG-----RPIYGFDNIDK----------------------
>Botryotinia_fuckeliana_H4_3
--------------------------------------------------------------------------------------------------------------------------------------------------------------------------------------------------------------------------------------------------------------------------------------------------------------------------------------------------------MT---------------GRGKGGKGLGKG-----GAKRHRKILRDNIQGIT---------KPAIRRLARRGGVKRISAM--IYEETRGVLKTFLEG-VIRDAVTYTEHAKRKTVTSLD-----VVYALKRQG-----RTLYGFGG-------------------------
>Fusarium_graminearum_H4_1
------------------------------------------------------------------------------------------------------------------------------------------------------------------------------------------------------------------------------------------------------------------------------------------------------------------------------------------------------MAMQKR-------------GIGRPAGHQSTGGKTILGGKRHRKILRDNIHGINTFADRIILAKPAIRRLARRGGVKRISAG--IYEEIRTALKARLET-ILRNCVIYVEYRNAKTVTVQD-----VIHSLSRMG-----RPLWGFDLETYNPNK------------------
>Fusarium_graminearum_H4_2
--------------------------------------------------------------------------------------------------------------------------------------------------------------------------------------------------------------------------------------------------------------------------------------------------------------------------------------------------------MT---------------GRGKGGKGLGKG-----GAKRHRKILRDNIQGIT---------KPAIRRLARRGGVKRISAM--IYEETRGVLKTFLEG-VIRDAVTYTEHAKRKTVTSLD-----VVYALKRQG-----RTLYGFGG-------------------------
>Magnaporthe_oryzae_H4_1
--------------------------------------------------------------------------------------------------------------------------------------------------------------------------------------------------------------------------------------------------------------------------------------------------------------------------------------------------------MT---------------GRGKGGKGLGKG-----GAKRHRKILRDNIQGIT---------KPAIRRLARRGGVKRISAM--IYEETRGVLKSFLEG-VIRDAVTYTEHAKRKTVTSLD-----VVYALKRQG-----RTLYGFGG-------------------------
>Magnaporthe_oryzae_H4_2
----------------------------------------------------------------------------------------------------------------------------------------------------------------------------------------------------------------------------------------------------------------------------------------------------------------------------------MPTQPARGGPRSSMGGSAPTANMG--------------PRIGTSGKVSGKKLLHGAGGKRHRKIQRDTISGIT---------KGDIRRLARRGGVKRLSGM--IYDETRGAMKQYLER-ILRDCVAYCDYRRAKTVTVHD-----VLHALKRIG-----RPIYGFDSLLPASKKAPVADS------------
>Magnaporthe_oryzae_H4_3
--------------------------------------------------------------------------------------------------------------------------------------------------------------------------------------------------------------------------------------------------------------------------------------------------------------------------------------------------------MT---------------GRGKGGKGLGKG-----GAKRHRKILRDNIQGIT---------KPAIRRLARRGGVKRISAM--IYEETRGVLKSFLEG-VIRDAVTYTEHAKRKTVTSLD-----VVYALKRQG-----RTLYGFGG-------------------------
>Neosartorya_fischeri_H4_1
--------------------------------------------------------------------------------------------------------------------------------------------------------------------------------------------------------------------------------------------------------------------------------------------------------------------------------------------------------MT---------------GRGKGGKGLGKG-----GAKRHRKILRDNIQGIT---------KPAIRRLARRGGVKRISAM--IYEETRGVLKSFLES-VIRDAVTYTEHAKRKTVTSLD-----VVYALKRQG-----RTLYGFGG-------------------------
>Neosartorya_fischeri_H4_2
--------------------------------------------------------------------------------------------------------------------------------------------------------------------------------------------------------------------------------------------------------------------------------------------------------------------------------------------------------MT---------------GRGKGGKGLGKG-----GAKRHRKILRDNIQGIT---------KPAIRRLARRGGVKRISAM--IYEETRGVLKTFLEG-VIRDAVTYTEHAKRKTVTSLD-----VVYALKRQG-----RTLYGFGG-------------------------
>Neuropora_crassa_H4_1
--------------------------------------------------------------------------------------------------------------------------------------------------------------------------------------------------------------------------------------------------------------------------------------------------------------------------------------------------------MT---------------GRGKGGKGLGKG-----GAKRHRKILRDNIQGIT---------KPAIRRLARRGGVKRISAM--IYEETRGVLKTFLEG-VIRDAVTYTEHAKRKTVTSLD-----VVYALKRQG-----RTLYGFGG-------------------------
>Neuropora_crassa_H4_2
--------------------------------------------------------------------------------------------------------------------------------------------------------------------------------------------------------------------------------------------------------------------------------------------------------------------------------------------------------MT---------------GRGKGGKGLGKG-----GAKRHRKILRDNIQGIT---------KPAIRRLARRGGVKRISAM--IYEETRGVLKTFLEG-VIRDAVTYTEHAKRKTVTSLD-----VVYALKRQG-----RTLYGFGG-------------------------
>Podospora_anserine_H4_1
--------------------------------------------------------------------------------------------------------------------------------------------------------------------------------------------------------------------------------------------------------------------------------------------------------------------------------------------------------MT---------------GRGKGGKGLGKG-----GAKRHRKILRDNIQGIT---------KPAIRRLARRGGVKRISAM--IYEETRGVLKSFLEG-VIRDAVTYTEHAKRKTVTSLD-----VVYALKRQG-----RTLYGFGG-------------------------
>Podospora_anserine_H4_2
-------------------------------------------------------------------------------------------------------------------------------------------------------------------------------------------------------------------------------------------------------------------------------------------------------------------------------------MPPTLPARGGPSSSRAKAVMRS--------------VGGKAPLGVGKGKV---GAKRHRRILKDTIQGIT---------KPAIRRLARRGGVKRISGM--IYEEVRKVLKDRLSV-ILKDITTYTEYRGAKTVTVED-----VIFALRRIG-----RPIYGFDPETYTAPTTGMRRKAIAGASQDMDQD
>Sclerotinia_sclerotiorum_H4_1
--------------------------------------------------------------------------------------------------------------------------------------------------------------------------------------------------------------------------------------------------------------------------------------------------------------------------------------------------------MT---------------GRGKGGKGLGKG-----GAKRHRKILRDNIQGIT---------KPAIRRLARRGGVKRISAM--IYEETRGVLKTFLEG-VIRDAVTYTEHAKRKTVTSLD-----VVYALKRQG-----RTLYGFGG-------------------------
>Sclerotinia_sclerotiorum_H4_2
--------------------------------------------------------------------------------------------------------------------------------------------------------------------------------------------------------------------------------------------------------------------------------------------------------------------------------------------------------MT---------------GRGKGGKGLGKG-----GAKRHRKILRDNIQGIT---------KPAIRRLARRGGVKRISAM--IYEETRGVLKTFLEG-VIRDAVTYTEHAKRKTVTSLD-----VVYALKRQG-----RTLYGFGG-------------------------
>Sclerotinia_sclerotiorum_H4_3
---------------------------------------------------------------------------------------------------------------------------------------------------------------------------------------------------------------------------------------------------------------------------------------------------------------------------------------MAPQPFSPPYQRKGQHSMSGKTVVSSSYGGGGKGK-GPGARGIGGP-----RLRRHRKVLKDNINGIT---------KGDIRRLARRGGVKRISAL--IYHDVREAIKARLNE-VLRDCVAIVEHSKRKTVTAND-----VIWALRRQG-----RPIYGFDNINDK---------------------
>Ashbya_gossypii_H4_1
--------------------------------------------------------------------------------------------------------------------------------------------------------------------------------------------------------------------------------------------------------------------------------------------------------------------------------------------------------MS---------------GRGKGGKGLGKG-----GAKRHRKILRDNIQGIT---------KPAIRRLARRGGVKRISGL--IYEDVRAVLKSFLES-VIRDAVTYTEHAKRKTVTSLD-----VVYALKRQG-----RTLYGFGG-------------------------
>Ashbya_gossypii_H4_2
--------------------------------------------------------------------------------------------------------------------------------------------------------------------------------------------------------------------------------------------------------------------------------------------------------------------------------------------------------MS---------------GRGKGGKGLGKG-----GAKRHRKILRDNIQGIT---------KPAILRLARRGGVKRISGL--IYEDVRAVLKSVLES-VIRDAVTYTEHAKRKTVTSLD-----VVYALKRQG-----RTLYGFGG-------------------------
>Candida_albicans_H4_1
--------------------------------------------------------------------------------------------------------------------------------------------------------------------------------------------------------------------------------------------------------------------------------------------------------------------------------------------------------MSGT-------------GRGKGGKGLGKG-----GAKRHRKILRDNIQGIT---------KPAIRRLARRGGVKRISAL--IYEEVRVVLKQFLEN-VIRDAVTYTEHAKRKTVTSLD-----VVYALKRQG-----RTLYGFGG-------------------------
>Candida_albicans_H4_2
--------------------------------------------------------------------------------------------------------------------------------------------------------------------------------------------------------------------------------------------------------------------------------------------------------------------------------------------------------MSGT-------------GRGKGGKGLGKG-----GAKRHRKILRDNIQGIT---------KPAIRRLARRGGVKRISAL--IYEEVRVVLKQFLEN-VIRDAVTYTEHAKRKTVTSLD-----VVYALKRQG-----RTLYGFGG-------------------------
>Candida_albicans_H4_3
--------------------------------------------------------------------------------------------------------------------------------------------------------------------------------------------------------------------------------------------------------------------------------------------------------------------------------------------------------MSGT-------------GRGKGGKGLGKG-----GAKRHRKILRDNIQGIT---------KPAIRRLARRGGVKRISAL--IYEEVRVVLKQFLEN-VIRDAVTYTEHAKRKTVTSLD-----VVYALKRQG-----RTLYGFGG-------------------------
>Candida_albicans_H4_4
--------------------------------------------------------------------------------------------------------------------------------------------------------------------------------------------------------------------------------------------------------------------------------------------------------------------------------------------------------MSGT-------------GRGKGGKGLGKG-----GAKRHRKILRDNIQGIT---------KPAIRRLARRGGVKRISAL--IYEEVRVVLKQFLEN-VIRDAVTYTEHAKRKTVTSLD-----VVYALKRQG-----RTLYGFGG-------------------------
>Debaryomyces_hansenii_H4_1
--------------------------------------------------------------------------------------------------------------------------------------------------------------------------------------------------------------------------------------------------------------------------------------------------------------------------------------------------------MS---------------GRGKGGKGLGKG-----GAKRHRKILRDNIQGIT---------KPAIRRLARRGGVKRISGL--IYEEVRGVLKTFLEN-VIRDAVTYTEHAKRKTVTSLD-----VVYALKRQG-----RTLYGFGG-------------------------
>Debaryomyces_hansenii_H4_2
--------------------------------------------------------------------------------------------------------------------------------------------------------------------------------------------------------------------------------------------------------------------------------------------------------------------------------------------------------MS---------------GRGKGGKGLGKG-----GAKRHRKILRDNIQGIT---------KPAIRRLARRGGVKRISGL--IYEEVRGVLKTFLEN-VIRDAVTYTEHAKRKTVTSLD-----VVYALKRQG-----RTLYGFGG-------------------------
>Kluyveromyces_lactis_H4_1
--------------------------------------------------------------------------------------------------------------------------------------------------------------------------------------------------------------------------------------------------------------------------------------------------------------------------------------------ESSNKHIYNNQTMS---------------GRGKGGKGLGKG-----GAKRHRKILRDNIQGIT---------KPAIRRLARRGGVKRISGL--IYEEVRNVLKTFLES-VIRDAVTYTEHAKRKTVTSLD-----VVYALKRQG-----RTLYGFGG-------------------------
>Kluyveromyces_lactis_H4_2
--------------------------------------------------------------------------------------------------------------------------------------------------------------------------------------------------------------------------------------------------------------------------------------------------------------------------------------------------------MS---------------GRGKGGKGLGKG-----GAKRHRKILRDNIQGIT---------KPAIRRLARRGGVKRISGL--IYEEVRNVLKTFLES-VIRDAVTYTEHAKRKTVTSLD-----VVYALKRQG-----RTLYGFGG-------------------------
>Pichia_stipitis_H4_1
--------------------------------------------------------------------------------------------------------------------------------------------------------------------------------------------------------------------------------------------------------------------------------------------------------------------------------------------------------MS---------------GRGKGGKGLGKG-----GAKRHRKILRDNIQGIT---------KPAIRRLARRGGVKRISAL--IYEEVRVVLKSFLEN-VIRDAVTYTEHAKRKTVTSLD-----VVYALKRQG-----RTLYGFGG-------------------------
>Pichia_stipitis_H4_2
--------------------------------------------------------------------------------------------------------------------------------------------------------------------------------------------------------------------------------------------------------------------------------------------------------------------------------------------------------MS---------------GRGKGGKGLGKG-----GAKRHRKILRDNIQGIT---------KPAIRRLARRGGVKRISAL--IYEEVRVVLKSFLEN-VIRDAVTYTEHAKRKTVTSLD-----VVYALKRQG-----RTLYGFGG-------------------------
>Saccharomyces_cerevisiae_H4_1
--------------------------------------------------------------------------------------------------------------------------------------------------------------------------------------------------------------------------------------------------------------------------------------------------------------------------------------------------------MS---------------GRGKGGKGLGKG-----GAKRHRKILRDNIQGIT---------KPAIRRLARRGGVKRISGL--IYEEVRAVLKSFLES-VIRDSVTYTEHAKRKTVTSLD-----VVYALKRQG-----RTLYGFGG-------------------------
>Saccharomyces_cerevisiae_H4_2
--------------------------------------------------------------------------------------------------------------------------------------------------------------------------------------------------------------------------------------------------------------------------------------------------------------------------------------------------------MS---------------GRGKGGKGLGKG-----GAKRHRKILRDNIQGIT---------KPAIRRLARRGGVKRISGL--IYEEVRAVLKSFLES-VIRDSVTYTEHAKRKTVTSLD-----VVYALKRQG-----RTLYGFGG-------------------------
>Vanderwaltozyma_polyspora_H4_1
--------------------------------------------------------------------------------------------------------------------------------------------------------------------------------------------------------------------------------------------------------------------------------------------------------------------------------------------------------MS---------------GRGKGGKGLGKG-----GAKRHRKILRDNIQGIT---------KPAIRRLARRGGVKRISGL--IYEEVRAVLKSFLES-VIRDAVTYTEHAKRKTVTSLD-----VVYALKRQG-----RTLYGFGG-------------------------
>Vanderwaltozyma_polyspora_H4_2
--------------------------------------------------------------------------------------------------------------------------------------------------------------------------------------------------------------------------------------------------------------------------------------------------------------------------------------------------------MS---------------GRGKGGKGLGKG-----GAKRHRKILRDNIQGIT---------KPAIRRLARRGGVKRISGL--IYEEVRAVLKSFLES-VIRDAVTYTEHAKRKTVTSLD-----VVYALKRQG-----RTLYGFGG-------------------------
>Vanderwaltozyma_polyspora_H4_3
--------------------------------------------------------------------------------------------------------------------------------------------------------------------------------------------------------------------------------------------------------------------------------------------------------------------------------------------------------MS---------------GRGKGGKGLGKG-----GAKRHRKILRDNIQGIT---------KPAIRRLARRGGVKRISGL--IYEEVRAVLKSFLES-VIRDAVTYTEHAKRKTVTSLD-----VVYALKRQG-----RTLYGFGG-------------------------
>Yarrowia_lipolytica_H4_1
--------------------------------------------------------------------------------------------------------------------------------------------------------------------------------------------------------------------------------------------------------------------------------------------------------------------------------------------------------MAG----------------GRGLR-----------------------KGIN---------KPTIRRLARRGGVKRISSN--IDPDSRDIVKDVIKQ-VLGDALFYTHHARRNTVTGVD-----VVHALKRQG-----RPLYGFDA-------------------------
>Yarrowia_lipolytica_H4_2
--------------------------------------------------------------------------------------------------------------------------------------------------------------------------------------------------------------------------------------------------------------------------------------------------------------------------------------------------------MS---------------GRGKGGKGLGKG-----GAKRHRKILRDNIQGIT---------KPAIRRLARRGGVKRISAQ--IYEETRNVLKSFLES-VIRDAVTYTEHAKRKTVTSLD-----VVYALKRQG-----RTLYGFGG-------------------------
>Yarrowia_lipolytica_H4_3
--------------------------------------------------------------------------------------------------------------------------------------------------------------------------------------------------------------------------------------------------------------------------------------------------------------------------------------------------------MS---------------GRGKGGKGLGKG-----GAKRHRKILRDNIQGIT---------KPAIRRLARRGGVKRISAQ--IYEETRNVLKSFLES-VIRDAVTYTEHAKRKTVTSLD-----VVYALKRQG-----RTLYGFGG-------------------------
>Schizosaccharomyces_pombe_H4_1
MASHNYETPLKSSSFQHLVGTLSQRRHFTPSRSRYTPRSAQRTVTPHKRRALARRNSLARRRSNVFSATTPRDILRMLSRALAKNPVPSPAESESSERRHTPQTNSQKSQKTPRLSSNKRRTLKNDAKQRNSQSPGTDTSDANLTIQSIEAPRRAPQRLSDFFTPDGRRVSNIRDSLISEKRLENNIDQVQESALSTASSNRLIDLKNDEVPIFRIPLSDYETDDMDDGTPLQRHVATLNQYQSPIFNLGPDILEDEPSYSSRASRSRQSSLSSRLSELPSKRASLEILRRENTFPADPIQEFGEKAYNERELMEEISNFEPLLDDNLLENANEAVNSPVVDAPMDADSALEIP-------NDEDNGEILNKLKDS-PFKKPKRRYSKSSTLVLP---------ETNIRKLANSYSQKKIAGS--VIEELTTASELFFKQ-IANDLSAFADHAHRKTIDTQD-----VVLLMKRQRKISEKKSLSSLMQQYLSREIAPPAIKRT----------
>Schizosaccharomyces_pombe_H4_2
--------------------------------------------------------------------------------------------------------------------------------------------------------------------------------------------------------------------------------------------------------------------------------------------------------------------------------------------------------MS---------------GRGKGGKGLGKG-----GAKRHRKILRDNIQGIT---------KPAIRRLARRGGVKRISAL--VYEETRAVLKLFLEN-VIRDAVTYTEHAKRKTVTSLD-----VVYSLKRQG-----RTIYGFGG-------------------------
>Schizosaccharomyces_pombe_H4_3
--------------------------------------------------------------------------------------------------------------------------------------------------------------------------------------------------------------------------------------------------------------------------------------------------------------------------------------------------------MS---------------GRGKGGKGLGKG-----GAKRHRKILRDNIQGIT---------KPAIRRLARRGGVKRISAL--VYEETRAVLKLFLEN-VIRDAVTYTEHAKRKTVTSLD-----VVYSLKRQG-----RTIYGFGG-------------------------
>Schizosaccharomyces_pombe_H4_4
--------------------------------------------------------------------------------------------------------------------------------------------------------------------------------------------------------------------------------------------------------------------------------------------------------------------------------------------------------MS---------------GRGKGGKGLGKG-----GAKRHRKILRDNIQGIT---------KPAIRRLARRGGVKRISAL--VYEETRAVLKLFLEN-VIRDAVTYTEHAKRKTVTSLD-----VVYSLKRQG-----RTIYGFGG-------------------------
>Cryptococcus_neoformans_H4_1
--------------------------------------------------------------------------------------------------------------------------------------------------------------------------------------------------------------------------------------------------------------------------------------------------------------------------------------------------------MS---------------GRGKGGKGLGKG-----GAKRHRKVLRDNIQGIT---------KPAIRRLARRGGVKRISGL--IYEETRGVLKIFLEN-VIRDSVTYTEHAKRKTVTSLD-----VVYALKRQG-----RTLYGFGA-------------------------
>Cryptococcus_neoformans_H4_2
--------------------------------------------------------------------------------------------------------------------------------------------------------------------------------------------------------------------------------------------------------------------------------------------------------------------------------------------------------MS---------------GRGKGGKGLGKG-----GAKRHRKVLRDNIQGIT---------KPAIRRLARRGGVKRISGL--IYEETRGVLKIFLEN-VIRDSVTYTEHAKRKTVTSLD-----VVYALKRQG-----RTLYGFGA-------------------------
>Laccaria_bicolor_H4_1
----------------------------------------------------------------------------------------------------------------------------------------------------------------------------------------------------------------------------------------------------------------------------------------------------------------------------------------------MADAFQTQTHHETP-------------GRGKGGKGLGGK-----GVKRHRKILRDSVQSIP---------KPSLVRVARRGGVKRINTC--IYAETRGALKVLLEN-VLRDTVAYTEHDKRQTVSASD-----VVHALKRSG-----HNLYGFGG-------------------------
>Laccaria_bicolor_H4_2
--------------------------------------------------------------------------------------------------------------------------------------------------------------------------------------------------------------------------------------------------------------------------------------------------------------------------------------------------------------------------------------------------------GIM---------KPAICRLARRGGVKRILGV--IYEEARCVLKIFPEK-VIRDSVTYTEHAKQTTLTVLD-----VVCA-------------------------------------------
>Laccaria_bicolor_H4_3
----------------------------------------------------------------------------------------------------------------------------------------------------------------------------------------------------------------------------------------------------------------------------------------------------------------------------------------------------------------------------------------------------------------------AIRRLARGGGVKGIAGL--IFEATRGIFRIFIEKWVIHVSVTYTERAERKNWGTPNASEELYIYVLKRSG-----RTLYRFGGYM-----------------------
>Laccaria_bicolor_H4_4
--------------------------------------------------------------------------------------------------------------------------------------------------------------------------------------------------------------------------------------------------------------------------------------------------------------------------------------------------------MS---------------GRGKGGKGLGKG-----GAKRHRKILRDNIQGIT---------KPAIRRLARRGGVKRISGL--IYEETRGVLKIFLEN-VIRDSVTYTEHAKRKTVTALD-----VVYALKRSG-----RTLYGFGA-------------------------
>Laccaria_bicolor_H4_5
--------------------------------------------------------------------------------------------------------------------------------------------------------------------------------------------------------------------------------------------------------------------------------------------------------------------------------------------------------MS---------------GRGKGGKGLGKG-----GAKRHRKILRDNIQGIT---------KPAIRRLARRGGVKRISGL--IYEETRGVLKIFLEN-VIRDSVTYTEHAKRKTVTALD-----VVYALKRSG-----RTLYGFGA-------------------------
>Laccaria_bicolor_H4_6
--------------------------------------------------------------------------------------------------------------------------------------------------------------------------------------------------------------------------------------------------------------------------------------------------------------------------------------------------------MS---------------GHGKGGKGLGKG-----GAKHHRKILCYNIQGIM---------KPAIRRLTRRGGVKRISGL--IYEETCGVLKIFLEN-IIRESVTYTEHGD----TILD-----HI---------------------------------------------
>Laccaria_bicolor_H4_7
--------------------------------------------------------------------------------------------------------------------------------------------------------------------------------------------------------------------------------------------------------------------------------------------------------------------------------------------------------MS---------------GRGKGGKGLGKG-----GAKRHRKTLRYNIQGIT---------KPAIRRLTRRGGVKRISGL--IYEETRGVLKIFLEN-VIRESVTYTEHANRKTVTALD-----VVYALRRSG-----RTLYGFGA-------------------------
>Laccaria_bicolor_H4_8
----------------------------------------------------------------------------------------------------------------------------------------------------------------------------------------------------------------------------------------------------------------------------------------------------------------------------------------------------------------------------------------------------------------------AIRRLARGGGVKGIAGL--IFEATRGIFRIFIEKWVIHVSVTYTERAERKNWGTR--MTELYIYVLKRSG-----RTLYRFGGYM-----------------------
>Laccaria_bicolor_H4_9
----------------------------------------------------------------------------------------------------------------------------------------------------------------------------------------------------------------------------------------------------------------------------------------------------------------------------------------------------------------------------------GKG-----GAKHHRKILHDNIQGIT---------KPIICRLAFREGVKHISSLRPIYKEMRGLLKSFLSA--------------------------------------------------------------------------
>Laccaria_bicolor_H4_10
--------------------------------------------------------------------------------------------------------------------------------------------------------------------------------------------------------------------------------------------------------------------------------------------------------------------------------------------------------MS---------------GRGKGGKGLGKG-----GAKRHRKILRDNIQGIT---------KPAIRRLARRGGVKRISGL--IYEETRGVLKIFLEN-VIRDSVTYTEHAKRKTVTALD-----VVYALKRSG-----RTLYGFGA-------------------------
>Laccaria_bicolor_H4_11
--------------------------------------------------------------------------------------------------------------------------------------------------------------------------------------------------------------------------------------------------------------------------------------------------------------------------------------------------------MS---------------GRGKGGKGLGKG-----GAKRHRKILRDNIQGIT---------KPAIRRLARRGGVKRISGL--IYEETRGVLKIFLEN-VIRDSVTYTEHAKRKTVTALD-----VVYALKRSG-----RTLYGFGA-------------------------
>Malassezia_globosa_H4_1
--------------------------------------------------------------------------------------------------------------------------------------------------------------------------------------------------------------------------------------------------------------------------------------------------------------------------------------------------------MS---------------GRGKGGKGLGKG-----GAKRHRKILRDNIQGIT---------KPAIRRLARRGGVKRISGL--IYDETRGVLKLFLES-VIRDSVTYTEHAKRKTVTSLD-----VIYALKRQG-----RTLYGFGA-------------------------
>Malassezia_globosa_H4_2
-------------------------------------------------------------------------------------------------------------------------------------------------------------------------------------------------------------------------------------------------------------------------------------------------------------------------MCGTPLDLTTFSSLHLFPSNNHVWTYVCANVLT---------------AGGKGGKGLGKG-----GAKRHRKILRDNIQGIT---------KPAIRRLARRGGVKRISGL--IYDETRGVLKLFLES-VIRDSVTYTEHAKRKTVTSLD-----VIYALKRQG-----RTLYGFGA-------------------------
>Ustilago_maydis_H4_1
--------------------------------------------------------------------------------------------------------------------------------------------------------------------------------------------------------------------------------------------------------------------------------------------------------------------------------------------------------MS---------------GRGKGGKGLGKG-----GAKRHRKILRDNIQGIT---------KPAIRRLARRGGVKRISGL--IYDETRGVLKLFLES-VIRDSVTYTEHAKRKTVTSLD-----VVYALKRQG-----RTLYGFGA-------------------------
