# Supplementary material for: Distribution of Introns in Fungal Histone Genes
Source: PLoS One. 2011 Jan 27;6(1):e16548. doi: 10.1371/journal.pone.0016548 (PMC3029354; doi:10.1371/journal.pone.0016548)
Supplement: Table S6 — Results (E-value <0.02) of the Fungi Genome BLAST in the Fungal Genomes Central on the NCBI web site for each intron used in this study. The hit sequence ID with the score (bits) and E-value are shown. (TXT) [file pone.0016548.s010.txt]

Table S6. Results (E-value < 0.02) of the Fungi Genome BLAST in the Fungal Genomes Central on the NCBI web site for each intron used in this study.

>Aspergillus_fumigatus_H2A_1_Intron_1/2_(324)
GTTAGTATATCTTGTGTTTCTCAGTAATATGCACAGCAACAGTTATTTTTCATGCCTTCTGGTATCTCTGGCAACGGCTTTTCGTGATGAACCGAAGTTGCGGGAAATTTCATTGGAAGAACGCGTCTTCACGTCCAACATCGAGGACCTTCTTTGACTGTCAAAGAGTTTCTCCATCGGATCGCGAAATGTCAAGCCGTAGAAGACGCGACATCTTTTGAGGCTCTGTTGCCATCAAGACCACCAATATCCTCTTATCTCAATCCATGACCTCGTTTGACGATTCGTGTGGACAGATTTGAGCTTACATAAGTCCTGATCTAG
gb|AAHF01000011.1|  Aspergillus fumigatus Af293 chromosome 5 a...   585    6e-165
ref|NC_007198.1|  Aspergillus fumigatus Af293 chromosome 5, wh...   585    6e-165
gb|ABDB01000042.1|  Aspergillus fumigatus A1163 ctg_000042, wh...   576    3e-162
gb|AAKE03000015.1|  Neosartorya fischeri NRRL 181 ctgupdate_10...   423    4e-116
gb|AAGT01000544.1|  Sclerotinia sclerotiorum 1980 UF-70 strain...  46.4    0.012 

>Aspergillus_fumigatus_H2A_1_Intron_2/2_(79)
GTATGATTATGACTGTCGCGACCCCTTCATATTCCCCATCGTGTGTTTTGTCCTGATTCATTGACATGCATAATTTTAG
gb|AAHF01000011.1|  Aspergillus fumigatus Af293 chromosome 5 a...   143    1e-32
ref|NC_007198.1|  Aspergillus fumigatus Af293 chromosome 5, wh...   143    1e-32
gb|ABDB01000042.1|  Aspergillus fumigatus A1163 ctg_000042, wh...   138    4e-31
gb|AAKE03000015.1|  Neosartorya fischeri NRRL 181 ctgupdate_10...  98.7    4e-19

>Aspergillus_fumigatus_H2A_2_Intron_1/2_(55)
GTAAGACAGCCCTGTTTTCTGTGAACTTTGAACTATGCTAACGTTTGGAATTCAG
gb|AAHF01000002.1|  Aspergillus fumigatus Af293 chromosome 3 a...   100    6e-20
ref|NC_007196.1|  Aspergillus fumigatus Af293 chromosome 3, wh...   100    6e-20
gb|ABDB01000033.1|  Aspergillus fumigatus A1163 ctg_000033, wh...  95.1    2e-18

>Aspergillus_fumigatus_H2A_2_Intron_2/2_(71)
GTAAGTCTTTTTCACCTGATTCAGCTGATTGTTACTGTTCTTGCGGTTCTGACCATAACAAATTTGTATAG
gb|AAHF01000002.1|  Aspergillus fumigatus Af293 chromosome 3 a...   129    2e-28
ref|NC_007196.1|  Aspergillus fumigatus Af293 chromosome 3, wh...   129    2e-28
gb|ABDB01000033.1|  Aspergillus fumigatus A1163 ctg_000033, wh...   123    8e-27
gb|AAKE03000045.1|  Neosartorya fischeri NRRL 181 ctgupdate_10...  77.0    1e-12

>Aspergillus_nidulans_H2A_1_Intron_1/2_(240)
GTCAGTATTTTCACTTCTTTTCTGCTAAATCTTTCCATAGCTGTTTCTTATTATCACGATTTCCCGTGCGTGCGACAACTCTAAACTCCTGCTACACCTTTCGCCCTCTCACTCCTTCAAGATGTCCATGGTTCTTGATAGCTTCTAGCTTTTCGCTCCGACCTACATTCCTTCGATCGCATCCTTTCAGCATCGTCGTTGACAGCACTGTGGTCTTATGTCTCTCTAACTCATTCACAG
gb|AACD01000139.1|  Aspergillus nidulans FGSC A4 chromosome II...   434    2e-119
ref|NT_107005.1|  Aspergillus nidulans FGSC A4 chromosome II s...   434    2e-119

>Aspergillus_nidulans_H2A_1_Intron_2/2_(63)
GTAAGAAAACCCAGCGTCTCTCGCTCGAGCAACACTTGAAACCTCACTAACACCTTTATTTAG
gb|AACD01000139.1|  Aspergillus nidulans FGSC A4 chromosome II...   114    3e-24
ref|NT_107005.1|  Aspergillus nidulans FGSC A4 chromosome II s...   114    3e-24

>Aspergillus_nidulans_H2A_2_Intron_1/3_(51)
GTATGTTGAAAACACCACTACACAACTATAACTGTATTGACGTGAGACTAG
gb|AACD01000058.1|  Aspergillus nidulans FGSC A4 chromosome VI...  93.3    7e-18
ref|NT_107013.1|  Aspergillus nidulans FGSC A4 chromosome VI s...  93.3    7e-18

>Aspergillus_nidulans_H2A_2_Intron_2/3_(57)
GTATGTCGTTTTGCGTGTGTATTTCTGTTTCCCCCAGCGCTAACCAGCACCTGCTAG
gb|AACD01000058.1|  Aspergillus nidulans FGSC A4 chromosome VI...   104    5e-21
ref|NT_107013.1|  Aspergillus nidulans FGSC A4 chromosome VI s...   104    5e-21

>Aspergillus_nidulans_H2A_2_Intron_3/3_(50)
GTTCGTGCACTCCTTTTACATGCCCCGAATGTTATTCTAACGAGATGCAG
gb|AACD01000058.1|  Aspergillus nidulans FGSC A4 chromosome VI...  91.5    2e-17
ref|NT_107013.1|  Aspergillus nidulans FGSC A4 chromosome VI s...  91.5    2e-17

>Aspergillus_niger_H2A_1_Intron_1/3_(66)
GTATGCCACCCGTTCATCTCGAGCGTCATCTCGAGATATTCATTAAATATACTGACCCGGTCACAG
ref|NT_166526.1|  Aspergillus niger CBS 513.88 clone An11           120    9e-26

>Aspergillus_niger_H2A_1_Intron_2/3_(52)
GTTAGTGATACTCGTTTTAACCCAAAAGGCAACTCTAACCTCATGATAATAG
ref|NT_166526.1|  Aspergillus niger CBS 513.88 clone An11          95.1    2e-18

>Aspergillus_niger_H2A_1_Intron_3/3_(52)
GTAAGTATTGGCTCCATTTGTTAATTCAGCATGTGGTACTGACAATACATAG
ref|NT_166526.1|  Aspergillus niger CBS 513.88 clone An11          95.1    2e-18
gb|ACOD01000093.1|  Glomerella graminicola M1.001 cont1.93, wh...  42.8    0.012

>Aspergillus_niger_H2A_2_Intron_1/2_(355)
GTCCGTATTAGTCGTTCTTTTTTTCTCCTCCTGGCAGGCATATGACGCTTGACCCATCTCATGGGTTCTGGCGGCGACATGCCGCTGAAGCCGTTACGGCCTGGGATTTTGCTTTTTGCCTCCTTTGCCCCTCGCGATCGCCTCTATGTTGCCAAAAGCACGCGTATAGCTCTTTTATATTGAATAATACCCCTTTAAGAGCTATACCGCACCGGCTAGTCACAGTTCAGGCGACAGGGTTGCGAGGGGTGGCGGTCATGATCCCTCCCGTATTTACCTTCAAAGCTTCACTTCACACATTCATGCCTATCTATTATCATCAGTTTCATTCGCTAACATTATCCTTCGATCACAG
ref|NT_166531.1|  Aspergillus niger CBS 513.88 clone An16           616    4e-174

>Aspergillus_niger_H2A_2_Intron_2/2_(83)
GTACGACCCTTTCCATTAAGCCTACAGAAGGCGCACCTTCCTTTGTCTCCTCTTTCAACCATGCTGACAAATCCCGATCGCAG
ref|NT_166531.1|  Aspergillus niger CBS 513.88 clone An16           150    7e-35

>Aspergillus_oryzae_H2A_1_Intron_1/2_(312)
GTCAGTAGACGTGTCTTTCCTTGTTGTACCTGCAGTAGTCGCGTTGCTACTATTCCCGGCAGCTCACGGAAGCTTGTGAAAATCCTCTGATCTCGAAACTTTTTTTTCCCTTTCTCACTTACCCCTCGCTGTGATCTATGACTTCTTCCTCGTCTTCAATCCTGCGTGGCATGTGTCAAATGATTACTATCAGGGCTTCATGGTGTCGCTAAGAGTTGGACATTCGGGCGTTTCAGAAGACCTTAGTCAATTGCTCGCTAAATTTGAACCTTTTTCGATCGATTATAAGTGCTGACGAGTATCTGTCTCTAG
gb|AAIH02000003.1|  Aspergillus flavus NRRL3357 gcontig_110628...   535    9e-150

>Aspergillus_oryzae_H2A_1_Intron_2/2_(80)
GTAAGACTCATCAGTCGCAAACTGTGTAGCCATGATTTGTCATCTTTCATGGACGTTACTAACAAACAATCAACTAAAAG
gb|AAIH02000003.1|  Aspergillus flavus NRRL3357 gcontig_110628...   145    3e-33

>Aspergillus_oryzae_H2A_2_Intron_1/3_(55)
GTATGAATGAACTGTTCTCTGTTCACGTCGACCATTCAAGCTAATATCTTTGTAG
gb|AAIH02000334.1|  Aspergillus flavus NRRL3357 gcontig_110628...   100    6e-20

>Aspergillus_oryzae_H2A_2_Intron_2/3_(51)
GTGAGTATCCACGGTCGCTTTCTATATCGTATATGTACTTACACGTTCTAG
gb|AAIH02000334.1|  Aspergillus flavus NRRL3357 gcontig_110628...  93.3    7e-18

>Aspergillus_oryzae_H2A_2_Intron_3/3_(54)
GTAAGCTCACCAGGTACCCGGATATTGAATTTTATGATTCTAACATAGAACTAG
gb|AAIH02000334.1|  Aspergillus flavus NRRL3357 gcontig_110628...  98.7    2e-19

>Botryotinia_fuckeliana_H2A_1_Intron_1/3_(126)
GTAAGTATTTCCCTTGTCTTTCGCAGCACAACTTGCGACTTTTGCGTTCCACTTGCAATTCGCAGTTGCATCTGAACGTAGTCAATTTCACATCTTGAGTTTCCAGTGCTGACTTGTCTCTTTTAG
gb|AAID01002534.1|  Botryotinia fuckeliana B05.10 cont1.2534, ...   228    6e-58

>Botryotinia_fuckeliana_H2A_1_Intron_2/3_(57)
GTAAGTCATGTTCATCGAACACATTCTAGCTGCCTGTTCCTAACGCGTATCCATCAG
gb|AAID01002534.1|  Botryotinia fuckeliana B05.10 cont1.2534, ...   104    5e-21

>Botryotinia_fuckeliana_H2A_1_Intron_3/3_(51)
GTAAGTTCCTTCAGTCACAGTATTACATATCACTTTCTAACATGATTTTAG
gb|AAID01002534.1|  Botryotinia fuckeliana B05.10 cont1.2534, ...  93.3    7e-18

>Botryotinia_fuckeliana_H2A_2_Intron_1/2_(402)
GTTAGTATTGCGCAAACTTTGCAATTTATTTTTTCGTTCCCACTGTGAAATGTTGTGCTTCGATCCGGAGAGAGACGGAAACTACGATTTTTACAATAGCTACACCCCACCAAGTCGCGTCAACTTTCGATCTGCGAACAATCCCTTGGAACATTTACCAACAGTCGCGATGCACATCAATCTCGATGACTACGGATTCCTATCCATGACCCAACTGTCTTTTCAAAGCTCCGTCGAGGAGGTCTTTTCGACGCGCACCGAATATCAACAAGACATGCATACGCATACGCGAGATAAATTTTCTCATCCTTGGAAAACCTCGATTTCGAAATACTTCTCTCTTTGTTCTGAATTGCGCATTAATTGTTAAACTTGTAATATGCTGACAAGCTTGGGATATAG
gb|AAID01000562.1|  Botryotinia fuckeliana B05.10 cont1.562, w...   726    0.0  
gb|AAGT01000075.1|  Sclerotinia sclerotiorum 1980 UF-70 strain...   203    9e-50

>Botryotinia_fuckeliana_H2A_2_Intron_2/2_(56)
GTAAGCTTCATCCATATCCAACAACTGCGTAAAAAAGCATCCACTGATCAATTTAG
gb|AAID01000562.1|  Botryotinia fuckeliana B05.10 cont1.562, w...   102    2e-20

>Fusarium_graminearum_H2A_1_Intron_1/2_(379)
GTGAGTTTCGACTCGAGAGCTAGCAGGGTACCATGAGCTCGCTTTGTCCACCCATTTGCGCGCAATCCATGTCCCGCATCCCATGTATTTCCAAGTTCCATGATATACCTCCGACGCGTCGACCATCTCCGCACGACAAAGAAAACCTTTTCCCAAAATGACAGCGCATCATTTGTTTCAACCCACCCGCGCGTTTTGGCCGGGGCGACGACTTTGCATCAGTTTCACCGATATTCTTGGACGACTACCGACCTGACTTGGATTCATGATGGGGCAATGCGGGACAAGACGGAATGCGCATGCAAAGACGGCTCGGAAAGCAGAGCTCATCGGGGACTGCTGATCTGTTCAAAATCCAACTAACATTGTTCTCTTCCAG
gb|AACM02000066.1|  Gibberella zeae PH-1 strain PH-1 chromosom...   684    0.0  
ref|NT_086521.1|  Gibberella zeae PH-1 chromosome 1 scaffold_1...   684    0.0  
gb|AAXH01000659.1|  Fusarium oxysporum f. sp. lycopersici 4286...   172    1e-40
gb|AAIM02000120.1|  Gibberella moniliformis 7600 chromosome 1 ...   156    1e-35
gb|ACJF01000006.1|  Nectria haematococca mpVI 77-13-4 chromoso...   107    5e-21

>Fusarium_graminearum_H2A_1_Intron_2/2_(56)
GTAAGTTCATTCCCGATCAGTCTACTGTTGCCTAGTTTTGATGCTGACTTTCACAG
gb|AACM02000066.1|  Gibberella zeae PH-1 strain PH-1 chromosom...   102    2e-20
ref|NT_086521.1|  Gibberella zeae PH-1 chromosome 1 scaffold_1...   102    2e-20

>Fusarium_graminearum_H2A_2_Intron_1/2_(79)
GTAAGTTTTTATCTCTTCACCTCTAACGCGCCTATCTGGTCGCGTCAATATTTGATCTCCAATGCTAACTCTTCTCAAG
gb|AACM02000349.1|  Gibberella zeae PH-1 strain PH-1 chromosom...   143    1e-32

>Fusarium_graminearum_H2A_2_Intron_2/2_(51)
GTAAGCCACTCGTATTGCTATTTACCATTCTCTTGCTAACAATTTCTTTAG
gb|AACM02000349.1|  Gibberella zeae PH-1 strain PH-1 chromosom...  93.3    7e-18

>Magnaporthe_oryzae_H2A_1_Intron_1/2_(161)
GTGAGTGTGATTCTCATTCTAGCCTGATCTGAGGTGTTCAATCTGCTTTGGCTTTTGGGTCTTCAATAATAGACGCGTCTTTTTGTTGAAATCTGGGCTTGTCAGACGCGCTTCATGTTCCTGGTAAACTTCAGGCGCTAACTATCTCATCCTTCATTTAG
gb|AACU02000207.1|  Magnaporthe oryzae 70-15 cont5.18, whole g...   291    8e-77

>Magnaporthe_oryzae_H2A_1_Intron_2/2_(74)
GTAAGTTTCAACTTGTGCCATTGGTGCATCATGTCTCACTCTGCGCAAGACATTATGCTAACTCTCTACCTCAG
gb|AACU02000207.1|  Magnaporthe oryzae 70-15 cont5.18, whole g...   134    5e-30

>Magnaporthe_oryzae_H2A_2_Intron_1/2_(514)
GTAAGTTGAATCATATTTCAGTTCATCAGCGATGAAAGCATTGTGTGCATTTCTTCGATTGCTTTGTTTCGCGTCACCTGGGAGCTTCGATGTCACCGACGGCCTCAATCATCGCACCACATCCGTCCATTCCACAACGCCATTCCGAACTGCCTCACGATACTCGGACGGAACATTACCCTCTTGAACGATCCCGACCGAGCCGACGGCGTCGTCATCAAATTGCGCGCGATAGATCTGGTGGAGCTTGCGCGCGCACAATTTAGACCTGAGGCCATGGGGTGTTTGAGGCTCGGCGGAAGCTTGCCACGACGCGTTCGCCGAACAAAATCGATTTTTTGCCCCGCCGCGCATGTAGCAAGTACATCGTACACGACCGCCATTCAAAACAGCCCACACCGTCCTGGTTTGCTTGCGGCGCATCACCACTCGGACTCGATCATCAACTTGACTGATTTTTACTTCTCACTCTTTGGGTGACCATCAACTAATGCCGGACTTTTGCGCTTTCCAG
gb|AACU02000317.1|  Magnaporthe oryzae 70-15 cont5.76, whole g...   928    0.0  

>Magnaporthe_oryzae_H2A_2_Intron_2/2_(97)
GTAAGTTGCCTCTCGTTGGGCTTTTTTAACCTACTTAAGCCACGGTCCCTACGATAAGACGTATGCGCAGCAGCTGACGTTGGTGCCTAATATATAG
gb|AACU02000317.1|  Magnaporthe oryzae 70-15 cont5.76, whole g...   176    2e-42

>Neosartorya_fischeri_H2A_1_Intron_1/3_(56)
GTAAGACAACCCTGTTTCCCATGAACCTTCGAACCATGTTGACATCTCGAATTTAG
gb|AAKE03000045.1|  Neosartorya fischeri NRRL 181 ctgupdate_10...   102    2e-20

>Neosartorya_fischeri_H2A_1_Intron_2/3_(69)
GTAAGTCTTTGACCCGATTTAGCTCATTGTTTCTGTTCTTGCGGTTCTGACCATAATGCCTTTGTATAG
gb|AAKE03000045.1|  Neosartorya fischeri NRRL 181 ctgupdate_10...   125    2e-27
gb|ABDB01000033.1|  Aspergillus fumigatus A1163 ctg_000033, wh...  77.0    1e-12
gb|AAHF01000002.1|  Aspergillus fumigatus Af293 chromosome 3 a...  77.0    1e-12
ref|NC_007196.1|  Aspergillus fumigatus Af293 chromosome 3, wh...  77.0    1e-12
gb|AAWC01000899.1|  Puccinia graminis f. sp. tritici CRL 75-36...  44.6    0.006

>Neosartorya_fischeri_H2A_1_Intron_3/3_(53)
GTAAGTTTCGCACTTCGGTTTCGTCTTCGCTATATTTTCTAACCAATTTCCAG
gb|AAKE03000045.1|  Neosartorya fischeri NRRL 181 ctgupdate_10...  96.9    6e-19
gb|ABDB01000033.1|  Aspergillus fumigatus A1163 ctg_000033, wh...  73.4    7e-12
gb|AAHF01000002.1|  Aspergillus fumigatus Af293 chromosome 3 a...  73.4    7e-12
ref|NC_007196.1|  Aspergillus fumigatus Af293 chromosome 3, wh...  73.4    7e-12

>Neosartorya_fischeri_H2A_2_Intron_1/2_(322)
GTCAGTATATCGTGTGTTTCTCAGTACTATGCACAGCAACAGTTATTTTTCATGCCTCTTGGTATCTCTGGCAACGGCCTCTTTGTGATGAATCGAAGTTGCGGAAAATTTCATTGGAAGAACGCGTCTTCACGTCCGATGTTGCAGATCTTCTTTACCTGTCAAAGAGTTTCATCGGATGGCAAATGTCAACCCGTAGAAGACGCGACATCTTTTGAGGCTCTGTTGCCATCAAGATCACCAATGTCTTCTTATCTTCAATCCATGACCTCGTTTGACGATTAGTTTGGACAAATTTGAGCTAACATAAGTCCTGGTCTAG
gb|AAKE03000015.1|  Neosartorya fischeri NRRL 181 ctgupdate_10...   581    7e-164
gb|AAHF01000011.1|  Aspergillus fumigatus Af293 chromosome 5 a...   423    4e-116
ref|NC_007198.1|  Aspergillus fumigatus Af293 chromosome 5, wh...   423    4e-116
gb|ABDB01000042.1|  Aspergillus fumigatus A1163 ctg_000042, wh...   414    2e-113

>Neosartorya_fischeri_H2A_2_Intron_2/2_(81)
GTATGATTAAGATTCTCGCGACTCCTTCATCTTCCCCATCGACTTGTGTTTTGTCCTGATTCATTGACACGCATATTTTAG
gb|AAKE03000015.1|  Neosartorya fischeri NRRL 181 ctgupdate_10...   147    9e-34
gb|ABDB01000042.1|  Aspergillus fumigatus A1163 ctg_000042, wh...   102    3e-20
gb|AAHF01000011.1|  Aspergillus fumigatus Af293 chromosome 5 a...  98.7    4e-19
ref|NC_007198.1|  Aspergillus fumigatus Af293 chromosome 5, wh...  98.7    4e-19

>Neurospora_crassa_H2A_1_Intron_1/2_(122)
GTGAGTCAGCCCCTGTTTGCGCGTCGCTTCCTGCATCGCCAACCTTTGGAGCTGCGTTTTGAGCTTCAAGACGGAGCCAGCGCCGCTGTGCCGCTCATCACGCTAACCTGTGTTCCAAACAG
gb|AABX02000010.1|  Neurospora crassa OR74A chromosome VII con...   221    9e-56
emb|CABT01000108.1|  Sordaria macrospora whole genome shotgun ...   107    1e-21

>Neurospora_crassa_H2A_1_Intron_2/2_(64)
GTACGTGCATATGGCTACTCGCTTCAATGTCTACATGTGTCCTAACATTGTTTTCCCATTGTAG
gb|AABX02000010.1|  Neurospora crassa OR74A chromosome VII con...   116    1e-24

>Neurospora_crassa_H2A_2_Intron_1/2_(491)
GTACGTTTTTATAGTTGACGAGCTTCATGGCTCTGTCCGCTTTCAATTCCTGCTCCGATCTGCACCATCGACGTCGTCTCATCAACCAACTTTTTTTTTGCTCGCATCCGCCATCCCTGTCGTCAGATGTCGATGGAATCACGCCGATACACCACAACGCGTCCACCGAGCCCCCTACATTTCCGGACAACCCCATAGTGCCAACCTACGAAGAACGCGAACTCGCTGCCTCACACGTCGGTCGCACACAACCCCGCCGCTGGGTAAAAGAAAAAAACCCCCATTGCGCCCCGTACGCGATACTATTTCGGCTTCATATGGACGCGTTGTTCTGTGCATCCTTCTCTCGCCCTGGCCCCGCACCCGGACCTTGTTCCGGTCCCTAACTTTGGATTTCTCGCTCTGACAACGAGGCGGAGCTGCGGCGTGCATTTCCGTCCTCTGGAGTTTGCCGTGTGTCTGATGCGCCATGCTGACTTGAATCTAATTAG
gb|AABX02000030.1|  Neurospora crassa OR74A chromosome II cont...   829    0.0   
emb|CABT01000057.1|  Sordaria macrospora whole genome shotgun ...   390    4e-106

>Neurospora_crassa_H2A_2_Intron_2/2_(109)
GTAAGTCATTCATACCCCATCCGCTCGGCCATATTGCTTGGCGACGAGGAGGCTCCCATTTCCAAGTTTTACCTGCTTTATGGCTAACTCAATGATTTCCGTTGTATAG
gb|AABX02000030.1|  Neurospora crassa OR74A chromosome II cont...   197    8e-49
gb|AAFU01000222.1|  Chaetomium globosum CBS 148.51 cont1.220, ...  44.6    0.012
ref|NT_165976.1|  Chaetomium globosum CBS 148.51 scaffold_1 ge...  44.6    0.012

>Podospora_anserine_H2A_1_Intron_1/2_(368)
GTATGTCGCGTCCCGCTGAAGCTGGCCTCTTTTTCTTCCATTTCGTCGTCGACCCCCTCCCGCTGCCCGCATTGGGACCTGCTCCGTGAGCTATCATGAGCACGCGTCTGCCGCGCATTCCGGACCTAGCTGTTGTTTTTGCCCTCCCCCATCGCCCAATGTCGCGTCCACCTTGTCCACCTCGGCGGTGCTCTGCGCATGCATTGCGCCTACCTGCCCGCTGCTGTCAGGTCAGGCACAAGGTCTACCATCAAAACCGGTGCCAGGCCTTGTCGCATTGCATTGATGCTTATGGCAATTTCTTTGTTGTTCTTGGGGGTTCCCCCGCCTCGCAGTTGACGCCAGCATGCTAACACCAGATTCTTTAG
ref|NS_000198.2|  Podospora anserina S mat+ unordered scaffold...   664    0.0  
gb|ABAR01000016.1|  Penicillium marneffei ATCC 18224 gcontig_1...  48.2    0.004

>Podospora_anserine_H2A_1_Intron_2/2_(77)
GTACGTTGTCCCATCTCAACCCACCTCCTCGTCTGTCCGCCTCGAGCCTGGGCTAACTGTTATCTCTTTGAATTCAG
ref|NS_000198.2|  Podospora anserina S mat+ unordered scaffold...   140    1e-31

>Podospora_anserine_H2A_2_Intron_1/2_(149)
GTGAGTCTTTCCCATGCGAACCGCTCAAAACCTGCCAGGCGCATCACGGTCTGGACCTCTGAGGTCCCGATCTGGATGCCCTGTCGCGTTTTAGACGCGTTTTCCCATCCTCTCTTTTGTTCTCGTTGCTAACAACATGTCGCTTGCAG
ref|NS_000198.2|  Podospora anserina S mat+ unordered scaffold...   269    2e-70

>Podospora_anserine_H2A_2_Intron_2/2_(55)
GTAGGTTTTCATCACATCTGCACCGGTATCAATGGTTCTAACATGTTGTTTTCAG
ref|NS_000198.2|  Podospora anserina S mat+ unordered scaffold...   100    6e-20

>Sclerotinia_sclerotiorum_H2A_1_Intron_1/3_(130)
GTGAGTAGCAATTCCCTCCTTTCACTCACCCTTTTACGACTTCCAATTCGGCTTTTCACTCTTATCAAGAATTCTTTTTCGCAATGTGTTCTCAATCCTAAATCTTCGATGCTAATTTTCATCCCTCCAG
gb|AAGT01000494.1|  Sclerotinia sclerotiorum 1980 UF-70 strain...   235    4e-60
gb|ABBS02000257.1|  Ajellomyces capsulatus G186AR cont2.257, w...  44.6    0.015
gb|ABRJ01000310.1|  Ajellomyces capsulatus H88 cont1.310, whol...  44.6    0.015
gb|ABBT01000173.1|  Ajellomyces capsulatus G217B HISTO_LG.Cont...  44.6    0.015

>Sclerotinia_sclerotiorum_H2A_1_Intron_2/3_(79)
GTGAGTCATGCATTCAAAACATTCTGCTTTTTCATTTCTGACGCGTCTTTACCAGGTGCCCCTGTCTATCTTGCCGCAG
gb|AAGT01000494.1|  Sclerotinia sclerotiorum 1980 UF-70 strain...   143    1e-32

>Sclerotinia_sclerotiorum_H2A_1_Intron_3/3_(53)
GTAGGTTTTCCCAAACGCTGTTTGCTAAATGACGATTTTTAACATTATTCTAG
gb|AAGT01000494.1|  Sclerotinia sclerotiorum 1980 UF-70 strain...  96.9    6e-19

>Sclerotinia_sclerotiorum_H2A_2_Intron_1/2_(399)
GTTAGTATTGCGAAACTTTGCATTTTATCTTTTCTTTTCGCCATCGAACTTGGTGGTCCGGCCCCGCGGAGAGACGGAAACCATCCAATTTTTTTCAGTATCTACACCCCACTAGATCGCGTCAATAATCCATCTGCGAATAATCCCTTGGAACGATTACGAACCATCGCGATACATACATCGATTTTGTCGAACATACCTTCCTTCTTATAACTTAGTCCTATGTCCAAAAGCTCGTTGGAAAGACATTTTCGACGCGCCATGAATATCAACAAGCCATGCATACGCGAGATAAATTTTCTCATCCTTGGAAAACTTCGATTTCGGATTACTTTATTTGTGTTTCGAATTGCGCATCAACCGTTATAATCACAACATACTGACAAATGCCAAATCCAG
gb|AAGT01000075.1|  Sclerotinia sclerotiorum 1980 UF-70 strain...   695    0.0  
gb|AAID01000562.1|  Botryotinia fuckeliana B05.10 cont1.562, w...   185    2e-44

>Sclerotinia_sclerotiorum_H2A_2_Intron_2/2_(56)
GTAAGTCTTATTATTACCCGACGATTGCCTACGAGGACATTCACTAACCATTGTAG
gb|AAGT01000075.1|  Sclerotinia sclerotiorum 1980 UF-70 strain...   102    2e-20

>Cryptococcus_neoformans_H2A_1_Intron_1/4_(66)
GTGAGTTATTTCATCGGGTTGGTGACCATATATACGCATATGCTAATATTATACCTCTCTGAATAG
gb|AAEY01000046.1|  Cryptococcus neoformans var. neoformans B-...   120    9e-26
ref|NC_006681.1|  Cryptococcus neoformans var. neoformans JEC2...   120    9e-26
ref|NC_009185.1|  Cryptococcus neoformans var. neoformans B-35...   120    9e-26
gb|AACO02000089.1|  Cryptococcus neoformans var. grubii H99 co...  66.2    2e-09
gb|AAFP01000241.1|  Cryptococcus bacillisporus R265 cont1.636,...  57.2    9e-07

>Cryptococcus_neoformans_H2A_1_Intron_2/4_(90)
GTGAGTCATTTACGACGCGTGTTTGAAGTTCCTCTTGATGTTTCCCATCATACCAGTCGCGCCAATGGTACTGACAGCAACCTGCCATAG
gb|AAEY01000046.1|  Cryptococcus neoformans var. neoformans B-...   163    1e-38
ref|NC_006681.1|  Cryptococcus neoformans var. neoformans JEC2...   163    1e-38
ref|NC_009185.1|  Cryptococcus neoformans var. neoformans B-35...   163    1e-38
gb|AACO02000089.1|  Cryptococcus neoformans var. grubii H99 co...  95.1    6e-18

>Cryptococcus_neoformans_H2A_1_Intron_3/4_(50)
GTAAGTTTTATTTGAGCCATATGCTCTCGAGAGCTAATTGACTTTGTCAG
gb|AAEY01000046.1|  Cryptococcus neoformans var. neoformans B-...  91.5    2e-17
ref|NC_006681.1|  Cryptococcus neoformans var. neoformans JEC2...  91.5    2e-17
ref|NC_009185.1|  Cryptococcus neoformans var. neoformans B-35...  91.5    2e-17
gb|AACO02000089.1|  Cryptococcus neoformans var. grubii H99 co...  55.4    2e-06
gb|AAFP01000241.1|  Cryptococcus bacillisporus R265 cont1.636,...  42.8    0.011

>Cryptococcus_neoformans_H2A_1_Intron_4/4_(52)
GTAAGCGATCACACTCACTTTGGAATCCCAGTGATACTAACCCATTTCGCAG
gb|AAEY01000046.1|  Cryptococcus neoformans var. neoformans B-...  95.1    2e-18
ref|NC_006681.1|  Cryptococcus neoformans var. neoformans JEC2...  95.1    2e-18
ref|NC_009185.1|  Cryptococcus neoformans var. neoformans B-35...  95.1    2e-18
gb|AACO02000089.1|  Cryptococcus neoformans var. grubii H99 co...  55.4    2e-06

>Cryptococcus_neoformans_H2A_2_Intron_1/3_(54)
GTGAGTCTAGTTGGTCTGCCATGCCCTTGATTATGCGCTTACTGGGCTCTCCAG
gb|AAEY01000011.1|  Cryptococcus neoformans var. neoformans B-...  98.7    2e-19
ref|NC_006684.1|  Cryptococcus neoformans var. neoformans JEC2...  98.7    2e-19
ref|NC_009178.1|  Cryptococcus neoformans var. neoformans B-35...  98.7    2e-19
gb|AACO02000141.1|  Cryptococcus neoformans var. grubii H99 co...  48.2    3e-04

>Cryptococcus_neoformans_H2A_2_Intron_2/3_(59)
GTAAGTCGCGTCTTGTACTCGGTGGCCACTGGGACAGTACACTGACGCCACCCTTTTAG
gb|AAEY01000011.1|  Cryptococcus neoformans var. neoformans B-...   107    4e-22
ref|NC_006684.1|  Cryptococcus neoformans var. neoformans JEC2...   107    4e-22
ref|NC_009178.1|  Cryptococcus neoformans var. neoformans B-35...   107    4e-22
gb|AACO02000141.1|  Cryptococcus neoformans var. grubii H99 co...  89.7    1e-16
gb|AAFP01000590.1|  Cryptococcus bacillisporus R265 cont1.678,...  84.2    5e-15

>Cryptococcus_neoformans_H2A_2_Intron_3/3_(51)
GTGAGTTACCACTCTTCTCGTGGTTTGATCAGCAGCTGATGATTATCGTAG
gb|AAEY01000011.1|  Cryptococcus neoformans var. neoformans B-...  93.3    7e-18
ref|NC_006684.1|  Cryptococcus neoformans var. neoformans JEC2...  93.3    7e-18
ref|NC_009178.1|  Cryptococcus neoformans var. neoformans B-35...  93.3    7e-18
gb|AACO02000141.1|  Cryptococcus neoformans var. grubii H99 co...  66.2    1e-09
gb|AAFP01000590.1|  Cryptococcus bacillisporus R265 cont1.678,...  44.6    0.003

>Laccaria_bicolor_H2A_1_Intron_1/5_(47)
GTACGTCAATTCTACTGCCAAACTACATCTAACTCAGTCCCATGCAG
gb|ABFE01000084.1|  Laccaria bicolor S238N-H82 LACBIscaffold_2...  86.0    9e-16

>Laccaria_bicolor_H2A_1_Intron_2/5_(61)
GTATGGCTTCCACGCGTTATACGTAGTTTGGGCGTCTGCTAACTTGACGTGTATTTTCTAG
gb|ABFE01000084.1|  Laccaria bicolor S238N-H82 LACBIscaffold_2...   111    4e-23

>Laccaria_bicolor_H2A_1_Intron_3/5_(44)
GTATGTCGCGATATTTTTAAGCAACAGAGCGCGTCGACTTATAG
gb|ABFE01000084.1|  Laccaria bicolor S238N-H82 LACBIscaffold_2...  80.6    3e-14

>Laccaria_bicolor_H2A_1_Intron_4/5_(53)
GTATGTCCATTCTGTTCCATCATGGATTCAGCTAATTCCTTTTCGGGGTTTAG
gb|ABFE01000084.1|  Laccaria bicolor S238N-H82 LACBIscaffold_2...  96.9    6e-19

>Laccaria_bicolor_H2A_1_Intron_5/5_(49)
GTCAGTTTTCCTGGTTTTGTCGCAACTATTTCATTAATTTGATTGTCAG
gb|ABFE01000084.1|  Laccaria bicolor S238N-H82 LACBIscaffold_2...  89.7    8e-17

>Laccaria_bicolor_H2A_2_Intron_1/2_(55)
GTACGTCGCGTTAAATCTTGCGATGGGAAGTTGAAATAAGTGTGCGACTTATCAG
gb|ABFE01000657.1|  Laccaria bicolor S238N-H82 LACBIscaffold_9...   100    6e-20

>Laccaria_bicolor_H2A_2_Intron_2/2_(52)
GTAATCCCAGTTCCATAATCATTAATAATCAACATGCTAAGAACTGTCTCAG
gb|ABFE01000657.1|  Laccaria bicolor S238N-H82 LACBIscaffold_9...  95.1    2e-18

>Laccaria_bicolor_H2A_3_Intron_1/2_(56)
GTTCGTTCCTTTCCCTTTGTTATCCTTTTACCAGTTCTTACAACCCATACGACTAG
gb|ABFE01000666.1|  Laccaria bicolor S238N-H82 LACBIscaffold_1...   102    2e-20
gb|ABFE01002939.1|  Laccaria bicolor S238N-H82 LACBIscaffold_8...  71.6    3e-11
gb|ABFE01001013.1|  Laccaria bicolor S238N-H82 LACBIscaffold_1...  66.2    1e-09
gb|ABFE01000159.1|  Laccaria bicolor S238N-H82 LACBIscaffold_3...  62.6    1e-08
gb|ABFE01002934.1|  Laccaria bicolor S238N-H82 LACBIscaffold_8...  62.6    1e-08
gb|ABFE01001021.1|  Laccaria bicolor S238N-H82 LACBIscaffold_1...  57.2    6e-07
gb|ABFE01002035.1|  Laccaria bicolor S238N-H82 LACBIscaffold_4...  57.2    6e-07
gb|ABFE01003260.1|  Laccaria bicolor S238N-H82 LACBIscaffold_1...  53.6    8e-06
gb|ABFE01000481.1|  Laccaria bicolor S238N-H82 LACBIscaffold_6...  48.2    3e-04
gb|ABFE01001009.1|  Laccaria bicolor S238N-H82 LACBIscaffold_1...  48.2    3e-04
gb|ABFE01002943.1|  Laccaria bicolor S238N-H82 LACBIscaffold_8...  42.8    0.014

>Laccaria_bicolor_H2A_3_Intron_2/2_(53)
GTTAGCAGCTGGCGTTCAGTGCTTCCGCTACCTCTTCTGACGCCTCTCTTTAG
gb|ABFE01000666.1|  Laccaria bicolor S238N-H82 LACBIscaffold_1...  96.9    6e-19
gb|ABFE01000779.1|  Laccaria bicolor S238N-H82 LACBIscaffold_1...  44.6    0.004

>Laccaria_bicolor_H2A_4_Intron_1/3_(54)
GTTAGTAACTTGAGTTTCAGTCCTTCCGCTACCTGTTTTGACACCTCCCTCTAG
gb|ABFE01000779.1|  Laccaria bicolor S238N-H82 LACBIscaffold_1...  98.7    2e-19
gb|ABFE01000666.1|  Laccaria bicolor S238N-H82 LACBIscaffold_1...  44.6    0.004

>Laccaria_bicolor_H2A_4_Intron_2/3_(52)
GTATGTTGCACCTGAAACCTGTTTTCTGTTTGCTTACTTTTCGCGTCTTTAG
gb|ABFE01000779.1|  Laccaria bicolor S238N-H82 LACBIscaffold_1...  95.1    2e-18
gb|ABFE01000666.1|  Laccaria bicolor S238N-H82 LACBIscaffold_1...  53.6    7e-06

>Laccaria_bicolor_H2A_4_Intron_3/3_(51)
GTGAGTTGTTCTTCTTAAAACCCCCAATATTTTCTGACTTTTCGTAACCAG
gb|ABFE01000779.1|  Laccaria bicolor S238N-H82 LACBIscaffold_1...  93.3    7e-18

>Laccaria_bicolor_H2A_5_Intron_1/3_(53)
GTAAGCAGGGCAACTTTGTATTTGGGACATGTTTCTGAATCTTTCCCCTGCAG
gb|ABFE01000773.1|  Laccaria bicolor S238N-H82 LACBIscaffold_1...  96.9    6e-19

>Laccaria_bicolor_H2A_5_Intron_2/3_(51)
TGAGTCATCTTCACGACCTCATGCCTTCTTTTCTGACTGTCTTCGTTCAGA
gb|ABFE01000773.1|  Laccaria bicolor S238N-H82 LACBIscaffold_1...  93.3    7e-18

>Laccaria_bicolor_H2A_5_Intron_3/3_(52)
GTACGTTGGCCCCCCGATTCACTCTTATCGTCCACTCACGTCCCCCTCTTAG
gb|ABFE01000773.1|  Laccaria bicolor S238N-H82 LACBIscaffold_1...  95.1    2e-18

>Laccaria_bicolor_H2A_6_Intron_1/5_(118)
GTACGCCTGACCTCTTTCATTAAGAAGTGAAAGTAGTTGACGCTTCGATGCCTATAGAGCGGAAAAGGTAAACACTGGGCGCCCAACCGGCAGTTCTTATACTTACCCATCGACGATA
gb|ABFE01000773.1|  Laccaria bicolor S238N-H82 LACBIscaffold_1...   214    1e-53

>Laccaria_bicolor_H2A_6_Intron_2/5_(56)
GTACGCATATCTCATCACGTTGCATTCTCTTAATCACAACTGTGCGCATCTCCTAG
gb|ABFE01000773.1|  Laccaria bicolor S238N-H82 LACBIscaffold_1...   102    2e-20

>Laccaria_bicolor_H2A_6_Intron_3/5_(50)
GTGCGTTTTTTGTCATTTACGATGAATTGCTATATTTTTACTACGGTTAG
gb|ABFE01000773.1|  Laccaria bicolor S238N-H82 LACBIscaffold_1...  91.5    2e-17

>Laccaria_bicolor_H2A_6_Intron_4/5_(49)
GTAAGTCCAGAGGTTATACTCTATCGAGTTCTTCTAAGACGTATTTTAG
gb|ABFE01000773.1|  Laccaria bicolor S238N-H82 LACBIscaffold_1...  89.7    8e-17

>Laccaria_bicolor_H2A_6_Intron_5/5_(57)
GTGAACTGTTTTGGTGACTTCTTAGGTAGTCGCATGCTCACCTTTCGTTCATTGTAG
gb|ABFE01000773.1|  Laccaria bicolor S238N-H82 LACBIscaffold_1...   104    5e-21

>Malassezia_globosa_H2A_1_Intron_1/2_(45)
GTATGTATTTGGAAGCTTGATTCCATGACTCACTCTTCTCGCTAG
gb|AAYY01000009.1|  Malassezia globosa CBS 7966 mgl_sf_6.1, wh...  82.4    1e-14

>Malassezia_globosa_H2A_1_Intron_2/2_(48)
GTTTGTACTGCATAGTTGAAATGTATGCGTGTAGACTGACACGTGCAG
gb|AAYY01000009.1|  Malassezia globosa CBS 7966 mgl_sf_6.1, wh...  87.8    3e-16

>Ustilago_maydis_H2A_1_Intron_1/1_(569)
GTAAGCATCCATATTATTTAGTAGCAATCCATCCGCTTGCATCCTTTCCTGGCCAGCAATGCCCATGTCCCTGTCGCACTCGCACTCGATCAGTATTGCAATCTCGCCCACCGACATCAACCTAATCAGCGCATACCACCAACCTCATTGTTGATTCACCGCAGCGGCATCCATCCACCCCCTTATCGACGCGTTTTTGATCTTTCATCCGTCGTGCCGACGCGTAGGCGGCCCAATTAGATCTTCGCAAGCTCCGTCTCGCGTTTGCGGGCTGGATGGACGAGTCTAAGGAGTCCGGCTAAGCTCAAAAGTCGAGATGGGTTTGTCTGGACGTCGCTGCAAGGCATGGACAGGCTCTCGACCATATCGGTGATTAGCGCGCGCATGGGCTGTCTGCGCTGCAACTATCTTGAATGCTCCCAGGCAGCCTGGCTCCTTTGCCGTCGGATTTGATGGATGGCGCTTGGACTTGGACTTGAACGGAAGGCGTTGTGATAGTTGAACATTCCTACTGACATTGATGACTGTTTTGCGCTTTTGTACCCTCATCACTGCTCGGCCCATATCAG
gb|AACP01000009.1|  Ustilago maydis 521 chromosome 1 cont1.9_s...  1027    0.0  

>Ustilago_maydis_H2A_2_Intron_1/1_(94)
GTATGTATCTGCATCTTTCGATCTTCCTCCGTCTGCGTTGATCAATCCGACTGACCGAGGTATCCTCTATAAATCTTCTTTTGCGTACTGCTAG
gb|AACP01000055.1|  Ustilago maydis 521 chromosome 3 cont1.55_...   170    1e-40

>Aspergillus_fumigatus_H2B_1_Intron_1/3_(50)
GTAGGTAATGCTGCTTTTCATATGTGGTGCTGAAGCTTACCAGAATGCAG
gb|ABDB01000033.1|  Aspergillus fumigatus A1163 ctg_000033, wh...  91.5    2e-17
gb|AAHF01000002.1|  Aspergillus fumigatus Af293 chromosome 3 a...  91.5    2e-17
ref|NC_007196.1|  Aspergillus fumigatus Af293 chromosome 3, wh...  91.5    2e-17
gb|AAKE03000045.1|  Neosartorya fischeri NRRL 181 ctgupdate_10...  50.0    7e-05

>Aspergillus_fumigatus_H2B_1_Intron_2/3_(53)
GTATTTGAACGCTCGAAAATATTTGAAACCAAGTGTATTCTAATCCATTACAG
gb|ABDB01000033.1|  Aspergillus fumigatus A1163 ctg_000033, wh...  96.9    6e-19
gb|AAHF01000002.1|  Aspergillus fumigatus Af293 chromosome 3 a...  96.9    6e-19
ref|NC_007196.1|  Aspergillus fumigatus Af293 chromosome 3, wh...  96.9    6e-19
gb|AAKE03000045.1|  Neosartorya fischeri NRRL 181 ctgupdate_10...  68.0    3e-10

>Aspergillus_fumigatus_H2B_1_Intron_3/3_(50)
GTAAGTAAAGCCCTTATTCACTATATGGATTAGACTAATTTCTTATCCAG
gb|ABDB01000033.1|  Aspergillus fumigatus A1163 ctg_000033, wh...  91.5    2e-17
gb|AAHF01000002.1|  Aspergillus fumigatus Af293 chromosome 3 a...  91.5    2e-17
ref|NC_007196.1|  Aspergillus fumigatus Af293 chromosome 3, wh...  91.5    2e-17
gb|AAKE03000045.1|  Neosartorya fischeri NRRL 181 ctgupdate_10...  68.0    3e-10

>Aspergillus_nidulans_H2B_1_Intron_1/3_(52)
GTGAGTTCGTCCGAATCAGTCAATGATATTGACGTGTTTTAACTCGCAACAG
gb|AACD01000058.1|  Aspergillus nidulans FGSC A4 chromosome VI...  95.1    2e-18
ref|NT_107013.1|  Aspergillus nidulans FGSC A4 chromosome VI s...  95.1    2e-18

>Aspergillus_nidulans_H2B_1_Intron_2/3_(52)
GTATGTAAACTATTTGCTCTTACGCGCGGTTATGAAGCTAACTTGGCTGAAG
gb|AACD01000058.1|  Aspergillus nidulans FGSC A4 chromosome VI...  95.1    2e-18
ref|NT_107013.1|  Aspergillus nidulans FGSC A4 chromosome VI s...  95.1    2e-18

>Aspergillus_nidulans_H2B_1_Intron_3/3_(46)
GTGAGTATTGCATTTTATTTTAAGAGTGATATTCTAACTTGACTAG
gb|AACD01000058.1|  Aspergillus nidulans FGSC A4 chromosome VI...  84.2    3e-15
ref|NT_107013.1|  Aspergillus nidulans FGSC A4 chromosome VI s...  84.2    3e-15

>Aspergillus_niger_H2B_1_Intron_1/3_(54)
GTGAGTAATCTTAAGACTTGTATTCCTAGTCAATAGTTGTTGACTGTGTTATAG
ref|NT_166526.1|  Aspergillus niger CBS 513.88 clone An11          98.7    2e-19

>Aspergillus_niger_H2B_1_Intron_2/3_(55)
GTATGTCGTGAATGAAGCAGGGTTATACCTTCAGCAAGCACCTAACGCGGTCTAG
ref|NT_166526.1|  Aspergillus niger CBS 513.88 clone An11           100    6e-20

>Aspergillus_niger_H2B_1_Intron_3/3_(50)
GTAAGTCCTCTGTCGATCAAGATAGTAGCAATTCGCTAACACCTCTCTAG
ref|NT_166526.1|  Aspergillus niger CBS 513.88 clone An11          91.5    2e-17

>Aspergillus_oryzae_H2B_1_Intron_1/2_(51)
GTATTTCATCCTGTTCGCTCAGTGAAGCGATAATTTCTAATATATTTACAG
gb|AAIH02000334.1|  Aspergillus flavus NRRL3357 gcontig_110628...  93.3    7e-18

>Aspergillus_oryzae_H2B_1_Intron_2/2_(48)
GTACGTCATCAATGTCGATTCTATGCTATTTGGCTAACTTTGTTCTAG
gb|AAIH02000334.1|  Aspergillus flavus NRRL3357 gcontig_110628...  87.8    3e-16

>Botryotinia_fuckeliana_H2B_1_Intron_1/3_(58)
GTACGTGTTTATTCTCAGTGCGCGCTCCAGATGCCGTTTCTAACACCTTCAAAAACAG
gb|AAID01002534.1|  Botryotinia fuckeliana B05.10 cont1.2534, ...   105    2e-21

>Botryotinia_fuckeliana_H2B_1_Intron_2/3_(83)
GTACGAATCCACTTGCGTTTTCCGATCGCGCTCCCAATTATGACGCGTCGCATTTACGAAACAACAACTAACACTTTGCATAG
gb|AAID01002534.1|  Botryotinia fuckeliana B05.10 cont1.2534, ...   150    7e-35
gb|AAGT01000494.1|  Sclerotinia sclerotiorum 1980 UF-70 strain...  51.8    5e-05

>Botryotinia_fuckeliana_H2B_1_Intron_3/3_(50)
GTATGTGCCAACCCAATTGCCTCCATCTTTCATTCCTAATCATTACACAG
gb|AAID01002534.1|  Botryotinia fuckeliana B05.10 cont1.2534, ...  91.5    2e-17
gb|ABVF01000197.1|  Arthroderma otae CBS 113480 cont1.197, who...  42.8    0.011

>Fusarium_graminearum_H2B_1_Intron_1/2_(76)
GTGGGTTTCAATCCGATATCTATCGCGCTCTATCGCGTGTTGCAACAGAACGCGTCAAGCTAACTTGTATATCCAG
gb|AACM02000349.1|  Gibberella zeae PH-1 strain PH-1 chromosom...   138    4e-31

>Fusarium_graminearum_H2B_1_Intron_2/2_(51)
GTATGCTTTTTCCCCTGCCGCTTAGTTCAACTCTTCTAACTTTCAATCCAG
gb|AACM02000349.1|  Gibberella zeae PH-1 strain PH-1 chromosom...  93.3    7e-18

>Magnaporthe_oryzae_H2B_1_Intron_1/2_(102)
GTGAGTTTCCTCGCCTCATAACGCGTCTTTCACATGCAATCACACAGCATTTAATGCTCTGATATCATTGCTTAACTTACTGACGTGTTTTCAAATCAACAG
gb|AACU02000207.1|  Magnaporthe oryzae 70-15 cont5.18, whole g...   185    5e-45

>Magnaporthe_oryzae_H2B_1_Intron_2/2_(81)
GTATGTTTTTTTCTCTGGGCAGAGTCCCAAACTCATCAAAAGCCTCATTAGGACGCGTCTAACTCATGCTCCCTTTCATAG
gb|AACU02000207.1|  Magnaporthe oryzae 70-15 cont5.18, whole g...   125    3e-27

>Neosartorya_fischeri_H2B_1_Intron_1/3_(50)
GTAAGTAATGCTACTGATGATATTTGGTGCGGAAGCTTACCAGGGTGCAG
gb|AAKE03000045.1|  Neosartorya fischeri NRRL 181 ctgupdate_10...  91.5    2e-17
gb|ABDB01000033.1|  Aspergillus fumigatus A1163 ctg_000033, wh...  50.0    7e-05
gb|AAHF01000002.1|  Aspergillus fumigatus Af293 chromosome 3 a...  50.0    7e-05
ref|NC_007196.1|  Aspergillus fumigatus Af293 chromosome 3, wh...  50.0    7e-05

>Neosartorya_fischeri_H2B_1_Intron_2/3_(52)
GTATTTTCAACACGAAAACATTTGAAACCAAGTGTATTCTAATCCATTACAG
gb|AAKE03000045.1|  Neosartorya fischeri NRRL 181 ctgupdate_10...  95.1    2e-18
gb|ABDB01000033.1|  Aspergillus fumigatus A1163 ctg_000033, wh...  68.0    3e-10
gb|AAHF01000002.1|  Aspergillus fumigatus Af293 chromosome 3 a...  68.0    3e-10
ref|NC_007196.1|  Aspergillus fumigatus Af293 chromosome 3, wh...  68.0    3e-10

>Neosartorya_fischeri_H2B_1_Intron_3/3_(51)
GTGAGTAAAGCCCTTATCCACTATATGGATTAGACTAATTCCTTTTCAAAG
gb|AAKE03000045.1|  Neosartorya fischeri NRRL 181 ctgupdate_10...  93.3    7e-18
gb|ABDB01000033.1|  Aspergillus fumigatus A1163 ctg_000033, wh...  68.0    3e-10
gb|AAHF01000002.1|  Aspergillus fumigatus Af293 chromosome 3 a...  68.0    3e-10
ref|NC_007196.1|  Aspergillus fumigatus Af293 chromosome 3, wh...  68.0    3e-10

>Neurospora_crassa_H2B_1_Intron_1/3_(141)
GTGAGTTGCCATATACACCTTTTCCCTTGTCATTCAGCGCGAAGAATGGGATCGCGTTGCGAAATGCAATCTGTGACGTGTCAAGGCCCTCCTGCTCTTGGGAAAATGGGCCCTTCAGAGTTAGCTAACACTCAAATTTAG
gb|AABX02000010.1|  Neurospora crassa OR74A chromosome VII con...   255    5e-66

>Neurospora_crassa_H2B_1_Intron_2/3_(55)
GTAAGATCAAACCTCCACGCATCAATGATCCAGTACAGGTCTCTGACATGACCAG
gb|AABX02000010.1|  Neurospora crassa OR74A chromosome VII con...   100    6e-20

>Neurospora_crassa_H2B_1_Intron_3/3_(68)
GTATGTCTTCCGTTCTTATCTTAAAAAAGGGGGGGGGGGAACTGCGCATCTTCTAACATGACACCTAG
gb|AABX02000010.1|  Neurospora crassa OR74A chromosome VII con...   123    8e-27

>Podospora_anserine_H2B_1_Intron_1/2_(87)
GTGAGTGGCATTCCCGGGTCGAAGCGCGACTTTACCCATCCTCGAGTCCCATGCAGTCCATCTGGATTTCGCTAACAAACTTTGCAG
ref|NS_000198.2|  Podospora anserina S mat+ unordered scaffold...   158    5e-37

>Podospora_anserine_H2B_1_Intron_2/2_(67)
GTATGTTTCTTCTGTCCAAAGCAATCCGTCTTTAAAGCGCGCCTTTTCTGACCCTTGTGCCCGATAG
ref|NS_000198.2|  Podospora anserina S mat+ unordered scaffold...   122    3e-26

>Sclerotinia_sclerotiorum_H2B_1_Intron_1/3_(55)
GTACTTTTACTCTAATTGAGCTCAAAATGAATGTTTCTAACTTTTTGAAACACAG
gb|AAGT01000494.1|  Sclerotinia sclerotiorum 1980 UF-70 strain...   100    6e-20

>Sclerotinia_sclerotiorum_H2B_1_Intron_2/3_(95)
GTACGAACTCATTCGCGCTTTCTGATCGCGTTTTCAACAATAACGTGTCGCATTTACAAAATACACAAGCACTAACATTTTTCTTTCATCAATAG
gb|AAGT01000494.1|  Sclerotinia sclerotiorum 1980 UF-70 strain...   172    3e-41
gb|AAID01002534.1|  Botryotinia fuckeliana B05.10 cont1.2534, ...  51.8    7e-05

>Sclerotinia_sclerotiorum_H2B_1_Intron_3/3_(53)
GTATGTCCAATCCAATTCCATCGCGATTTTTTCATTTCTAACAAATTTCACAG
gb|AAGT01000494.1|  Sclerotinia sclerotiorum 1980 UF-70 strain...  96.9    6e-19

>Cryptococcus_neoformans_H2B_1_Intron_1/3_(57)
GTCAGTTCGCGTCCGACTTAGACATTGGTCGTGTCTTGTAACTGACGTGTATCATAG
gb|AAEY01000011.1|  Cryptococcus neoformans var. neoformans B-...   104    5e-21
ref|NC_006684.1|  Cryptococcus neoformans var. neoformans JEC2...   104    5e-21
ref|NC_009178.1|  Cryptococcus neoformans var. neoformans B-35...   104    5e-21
gb|AACO02000141.1|  Cryptococcus neoformans var. grubii H99 co...  68.0    4e-10
gb|AAFP01000590.1|  Cryptococcus bacillisporus R265 cont1.678,...  51.8    3e-05

>Cryptococcus_neoformans_H2B_1_Intron_2/3_(55)
GTGCGTGTCACTTTTGCCACTCTTTTGACTTTGCACGCGCTGACAGGGACAATAG
gb|AAEY01000011.1|  Cryptococcus neoformans var. neoformans B-...   100    6e-20
ref|NC_006684.1|  Cryptococcus neoformans var. neoformans JEC2...   100    6e-20
ref|NC_009178.1|  Cryptococcus neoformans var. neoformans B-35...   100    6e-20
gb|AACO02000141.1|  Cryptococcus neoformans var. grubii H99 co...  73.4    8e-12

>Cryptococcus_neoformans_H2B_1_Intron_3/3_(50)
GTGCGTCACTATTTGTTTTCTTTTTCATCATAAGCTAATTCGGTATTTAG
gb|AAEY01000011.1|  Cryptococcus neoformans var. neoformans B-...  91.5    2e-17
ref|NC_006684.1|  Cryptococcus neoformans var. neoformans JEC2...  91.5    2e-17
ref|NC_009178.1|  Cryptococcus neoformans var. neoformans B-35...  91.5    2e-17
gb|AACO02000141.1|  Cryptococcus neoformans var. grubii H99 co...  59.0    1e-07
gb|AAFO01000012.1|  Candida albicans WO-1 chromosome R cont1.1...  42.8    0.011
gb|AACQ01000048.1|  Candida albicans SC5314 Ctg19-10172, whole...  42.8    0.011
gb|AACQ01000049.1|  Candida albicans SC5314 Ctg19-20172, whole...  42.8    0.011

>Laccaria_bicolor_H2B_1_Intron_1/3_(13)
GTGAAAGGCGCAG

>Laccaria_bicolor_H2B_1_Intron_2/3_(767)
GTAGCGCGCCTCACCCGATACACTGATTACCTCCTCTTTATTCCTTAAACGGGTCCACCCCGTCGCTTGTATCTCCAACAACGAGCTTAGTGAGAAGCGACCTCTTTGGAACACATTGCGTTGACTCCTCAAACAGGTCCAATCGAACACTCGTATCTCCAACAAGGTAATGGCTAACGAGACAATGTCAGTCGACCACGGCAAGGCCATTGAGACTGCGCTTGGCTCTGTGGATAGCTTCCTTTTCTCCAGCGAGCTTGGTTGCCTGTCTGATAACAAGGTGAGCAGCTGATCTTCAATAAATGTCATTCTATTGCAAATGAGCTCGCTTTTACAGCAAGCACACAATGGCCAGTCGAAGAAGAGCATGTGCAAGAGGCATATTGTCAGGCTTATCACGGAGATGCGAGTAGCGTCAGCACCGGCTCTTTGGGCTGTACAGCTGCTCTGGAGGTTGGTGCGCCACAACTAAGGTTTGTTCCAGATAATGATGGATTTTGTTTTGTAGGTATCAAATCAACTCAATCCAGGGGGAGGCGGGATCAAGATGCAGCTCATGAGTCTTGCAATGGCGGAGGCGACGAGGTTGTTTGGCAAAGTGTGGAGGTGCGGCGTCGGGTAACAGCCAGGGCTTTCTTCCTTTCTCGCATCGCTGACAATGTGTGTGTAGAGTTCTCGTCAGTAGGCGCGCATCCACTGCTGGCAGAGTGCTGGCCTCCACCGCTTCCAAGGCCGAAATCGACAGTGGCAACTAAGAAAACAGCGAG
gb|ABFE01000381.1|  Laccaria bicolor S238N-H82 LACBIscaffold_5...  1384    0.0  
gb|ABFE01004348.1|  Laccaria bicolor S238N-H82 LACBIscaffold_7...  1384    0.0  
gb|ABFE01001492.1|  Laccaria bicolor S238N-H82 LACBIscaffold_2...  1366    0.0  
gb|ABFE01002288.1|  Laccaria bicolor S238N-H82 LACBIscaffold_5...  1292    0.0  
gb|ABFE01000008.1|  Laccaria bicolor S238N-H82 LACBIscaffold_1...   329    2e-87
gb|ABFE01002478.1|  Laccaria bicolor S238N-H82 LACBIscaffold_5...  75.2    6e-11
gb|ABFE01000779.1|  Laccaria bicolor S238N-H82 LACBIscaffold_1...  57.2    2e-05
gb|ABFE01000773.1|  Laccaria bicolor S238N-H82 LACBIscaffold_1...  55.4    6e-05
gb|AACS02000009.1|  Coprinopsis cinerea okayama7#130 chromosom...  53.6    2e-04
gb|ABWF01000368.1|  Postia placenta Mad-698-R POSPLscaffold_4_...  53.6    2e-04
gb|ABWF01001242.1|  Postia placenta Mad-698-R POSPLscaffold_16...  53.6    2e-04
gb|ADMJ01000042.1|  Schizophyllum commune H4-8 SCHCOscaffold_2...  50.0    0.003
gb|ADAS01005960.1|  Puccinia triticina 1-1 BBBD Race 1 cont1.5...  50.0    0.003
gb|AAWC01000310.1|  Puccinia graminis f. sp. tritici CRL 75-36...  50.0    0.003
gb|AAWC01000629.1|  Puccinia graminis f. sp. tritici CRL 75-36...  50.0    0.003
gb|AAWC01001583.1|  Puccinia graminis f. sp. tritici CRL 75-36...  50.0    0.003
gb|AADS01000056.1|  Phanerochaete chrysosporium RP-78 White_Ro...  48.2    0.009
ref|NS_000201.1|  Penicillium chrysogenum Wisconsin 54-1255 un...  48.2    0.009

>Laccaria_bicolor_H2B_1_Intron_3/3_(49)
GTGTGTTTCAACCAATACATATAATTCCTCTTCTTCGGCCCTTGGACAG
gb|ABFE01000381.1|  Laccaria bicolor S238N-H82 LACBIscaffold_5...  89.7    8e-17
gb|ABFE01001492.1|  Laccaria bicolor S238N-H82 LACBIscaffold_2...  89.7    8e-17
gb|ABFE01002288.1|  Laccaria bicolor S238N-H82 LACBIscaffold_5...  89.7    8e-17
gb|ABFE01004348.1|  Laccaria bicolor S238N-H82 LACBIscaffold_7...  89.7    8e-17

>Laccaria_bicolor_H2B_2_Intron_1/3_(49)
GTATGCGTCGTTCCTGATACACATCTAACTTAAATTGATTCCTTTTCAG
gb|ABFE01000773.1|  Laccaria bicolor S238N-H82 LACBIscaffold_1...  89.7    8e-17

>Laccaria_bicolor_H2B_2_Intron_2/3_(58)
GTACGTGTCATTTCCACTGCCTCATTTTACGCGATCTAACGCGTTTTATCTCTACCAG
gb|ABFE01000773.1|  Laccaria bicolor S238N-H82 LACBIscaffold_1...   104    5e-21

>Laccaria_bicolor_H2B_2_Intron_3/3_(53)
GTATGTCATCCTATGGATCTCCCTTGCCGGCATCGCTAACAACGTGTCCGCAG
gb|ABFE01000773.1|  Laccaria bicolor S238N-H82 LACBIscaffold_1...  96.9    6e-19

>Laccaria_bicolor_H2B_3_Intron_1/3_(65)
GTACGTGACTCGAACTATTTGACCAATCACAGTCTTATTCTTACCTCTTCCTCTTTGTCTCTTAG
gb|ABFE01000779.1|  Laccaria bicolor S238N-H82 LACBIscaffold_1...   118    3e-25

>Laccaria_bicolor_H2B_3_Intron_2/3_(56)
GTAAGTGGCCCTCGATTACGCGTGTTTCACTTTGATTTATGGGACTCTCTTTGTAG
gb|ABFE01000779.1|  Laccaria bicolor S238N-H82 LACBIscaffold_1...   102    2e-20

>Laccaria_bicolor_H2B_3_Intron_3/3_(53)
GTGAGTATTTTGCCATCTACTTCTATTTCATCGCGCTTATCAATGATTGCTAG
gb|ABFE01000779.1|  Laccaria bicolor S238N-H82 LACBIscaffold_1...  96.9    6e-19

>Laccaria_bicolor_H2B_4_Intron_1/3_(13)
GTGAAAGGCGCAG

>Laccaria_bicolor_H2B_4_Intron_2/3_(767)
GTAGCGCGCCTCACCCGATACACTGATTACCTCCTCTTTATTCCTTAAACGGGTCCACCCCGTCGCTTGTATCTCCAACAACAAGCTTAGTGAGAAGCGACCTCTTTGGAACACATTGCGTTGACTCCTCAAACAGGTCCAATCGAACACTCGTATCTCCAACAAGGTAATGGCTAACGAGACAATGTCAGTCGACCACGGCAAGGCCATTGAGACTGCGCTTGGCTCTGTGGATAGCTTCCTTTTCTCCAGCGAGCTTGGTTGCCTGTCTGATAACAAGGTGAGCAGCTGATCTTCAATAAATGTCATTCTATTGCAAATGAGCTCGCTTTTACAGCAAGCACACAATGGCCAGTCGAAGAAGAGCATGTGCAAGAGGCATATTGTCAGGCTTATCACGGAGATGTGAGTAGTGTCAGCACCGGCTCTTTGGGCTGTACAGCTGCTCTGGAGGTTGGTGCGCCACAACTAAGGTTTGTTCCAGATAATGATGGATTTTGTTTTGTAGGTATCAAATCAACTCAATCCAGGGGGAGGCGGGATCAAGATGCAGCTCATGAGTCTTGCAATGGCGGAGGCGACGAGGTTGTTTGGCAAAGTGTGGAGGTGCGGCGTCGGGTAACAGCCAGGGCTTTCTTCCTTTCTCGCATCGCTGACAATGTGTGTGTAGAGTTCTCGTCAGTAGGCGCGCATCCACTGCTGGCAGAGTGCTGGCCTCCACCGCTTCCAAGGCCGAAATCGACAGTGGCAACTAAGAAAACAGTGAG
gb|ABFE01001492.1|  Laccaria bicolor S238N-H82 LACBIscaffold_2...  1384    0.0  
gb|ABFE01000381.1|  Laccaria bicolor S238N-H82 LACBIscaffold_5...  1366    0.0  
gb|ABFE01004348.1|  Laccaria bicolor S238N-H82 LACBIscaffold_7...  1366    0.0  
gb|ABFE01002288.1|  Laccaria bicolor S238N-H82 LACBIscaffold_5...  1283    0.0  
gb|ABFE01000008.1|  Laccaria bicolor S238N-H82 LACBIscaffold_1...   320    1e-84
gb|ABFE01002478.1|  Laccaria bicolor S238N-H82 LACBIscaffold_5...  75.2    6e-11
gb|ABFE01000779.1|  Laccaria bicolor S238N-H82 LACBIscaffold_1...  57.2    2e-05
gb|ABFE01000773.1|  Laccaria bicolor S238N-H82 LACBIscaffold_1...  55.4    6e-05
gb|AACS02000009.1|  Coprinopsis cinerea okayama7#130 chromosom...  53.6    2e-04
gb|ABWF01000368.1|  Postia placenta Mad-698-R POSPLscaffold_4_...  53.6    2e-04
gb|ABWF01001242.1|  Postia placenta Mad-698-R POSPLscaffold_16...  53.6    2e-04
gb|ADMJ01000042.1|  Schizophyllum commune H4-8 SCHCOscaffold_2...  50.0    0.003
gb|ADAS01005960.1|  Puccinia triticina 1-1 BBBD Race 1 cont1.5...  50.0    0.003
gb|AAWC01000310.1|  Puccinia graminis f. sp. tritici CRL 75-36...  50.0    0.003
gb|AAWC01000629.1|  Puccinia graminis f. sp. tritici CRL 75-36...  50.0    0.003
gb|AAWC01001583.1|  Puccinia graminis f. sp. tritici CRL 75-36...  50.0    0.003
gb|AADS01000056.1|  Phanerochaete chrysosporium RP-78 White_Ro...  48.2    0.009

>Laccaria_bicolor_H2B_4_Intron_3/3_(49)
GTGTGTTTCAACCAATACATATAATTCCTCTTCTTCGGCCCTTGGACAG
gb|ABFE01000381.1|  Laccaria bicolor S238N-H82 LACBIscaffold_5...  89.7    8e-17
gb|ABFE01001492.1|  Laccaria bicolor S238N-H82 LACBIscaffold_2...  89.7    8e-17
gb|ABFE01002288.1|  Laccaria bicolor S238N-H82 LACBIscaffold_5...  89.7    8e-17
gb|ABFE01004348.1|  Laccaria bicolor S238N-H82 LACBIscaffold_7...  89.7    8e-17

>Laccaria_bicolor_H2B_5_Intron_1/3_(13)
GTGAAAGGCGCAG

>Laccaria_bicolor_H2B_5_Intron_2/3_(767)
GTGCATAGCGTGCCTCACCCGATACACTGATTACCTCCTCTTTATTCCTTAAATGGGTCCACCCCATCACTTGTATCTCCAACAATGAGCTTAGTGAGAAGCGACCTCTTTGGAACACATTGTGTTGACTCCTCAAACAGGTCCAATCGAACACTTGTATCTCCAACAAGGTAATGGCTAACAAGACAATGTCAGTCGACCACAGCAAGGCCATTGAGACTGCACTTGGCTCTGTGGATAGCTTCCTTTTCTCCAGCGAGCTTGGTTGCCTGTCTGATAACAAGGTGAGCAGCTGATCTTCAATAAATGTCATTCTATTGCAAATGAGCTCGCTTTTACAGCAAGCACACAATGGCCAGTCGAAGAAGAGCATGTGCAAGAGGCATATTGTCAGGATTATCATGGAGATGCGAGTAGCGTCAGCACCGGCTCTTTGGGCTGTACAGCTGCTCTGGAGGTTGGTGCGCCACAACTAAGGTTTGTTCCAGATAATGATGGATTTTGTTTTGTAGGTATCAAATCAACTCAATCCAGGGGGAGGCAGGATCAAGATGCAGCTCATGAGTCTTGCAATGGCGGAGGCGACGAGGTTGTTTGGCAAAGTGTGGAGGTGTGGCGTCGGGTAACAGCCAGGGCTTTCTTCCTTTCTCGCATCACTGACAATGTGTGTGTAGAGTTCTCGTCAGTAGGCACGCATCCACTGCTGGCAGAGTGCTGGCCTCCACCGCTTCCAAGGCCGAAATCAACAGCAGCAACTAAGAAAACAG
gb|ABFE01002288.1|  Laccaria bicolor S238N-H82 LACBIscaffold_5...  1384    0.0  
gb|ABFE01000381.1|  Laccaria bicolor S238N-H82 LACBIscaffold_5...  1294    0.0  
gb|ABFE01004348.1|  Laccaria bicolor S238N-H82 LACBIscaffold_7...  1294    0.0  
gb|ABFE01001492.1|  Laccaria bicolor S238N-H82 LACBIscaffold_2...  1279    0.0  
gb|ABFE01000008.1|  Laccaria bicolor S238N-H82 LACBIscaffold_1...   306    2e-80
gb|ABFE01002478.1|  Laccaria bicolor S238N-H82 LACBIscaffold_5...  69.8    3e-09
gb|ABFE01000779.1|  Laccaria bicolor S238N-H82 LACBIscaffold_1...  57.2    2e-05
gb|AACS02000009.1|  Coprinopsis cinerea okayama7#130 chromosom...  53.6    2e-04
gb|ABWF01000368.1|  Postia placenta Mad-698-R POSPLscaffold_4_...  53.6    2e-04
gb|ABWF01001242.1|  Postia placenta Mad-698-R POSPLscaffold_16...  53.6    2e-04
gb|ADMJ01000042.1|  Schizophyllum commune H4-8 SCHCOscaffold_2...  50.0    0.003
gb|ADAS01005960.1|  Puccinia triticina 1-1 BBBD Race 1 cont1.5...  50.0    0.003
gb|ABFE01000773.1|  Laccaria bicolor S238N-H82 LACBIscaffold_1...  50.0    0.003
gb|AAWC01000310.1|  Puccinia graminis f. sp. tritici CRL 75-36...  50.0    0.003
gb|AAWC01000629.1|  Puccinia graminis f. sp. tritici CRL 75-36...  50.0    0.003
gb|AAWC01001583.1|  Puccinia graminis f. sp. tritici CRL 75-36...  50.0    0.003
gb|AADS01000056.1|  Phanerochaete chrysosporium RP-78 White_Ro...  48.2    0.009

>Laccaria_bicolor_H2B_5_Intron_3/3_(49)
GTGTGTTTCAACCAATACATATAATTCCTCTTCTTCGGCCCTTGGACAG
gb|ABFE01000381.1|  Laccaria bicolor S238N-H82 LACBIscaffold_5...  89.7    8e-17
gb|ABFE01001492.1|  Laccaria bicolor S238N-H82 LACBIscaffold_2...  89.7    8e-17
gb|ABFE01002288.1|  Laccaria bicolor S238N-H82 LACBIscaffold_5...  89.7    8e-17
gb|ABFE01004348.1|  Laccaria bicolor S238N-H82 LACBIscaffold_7...  89.7    8e-17

>Aspergillus_fumigatus_H3_1_Intron_1/2_(129)
GTATGTATTAACCTTACCGTCGTTTCTCTTGTTGTCGTCGGCCTCTGCCAAGATCGTCTTACGGTCGCGTCAGTTGGTCTACACAACCACGCGTCACCAAGGAACATCCTGCTAACTGTCTGTTAATAG
gb|ABDB01000014.1|  Aspergillus fumigatus A1163 ctg_000014, wh...   233    1e-59
gb|AAHF01000004.1|  Aspergillus fumigatus Af293 chromosome 1 a...   233    1e-59
ref|NC_007194.1|  Aspergillus fumigatus Af293 chromosome 1, wh...   233    1e-59
gb|AAKE03000002.1|  Neosartorya fischeri NRRL 181 ctgupdate_10...   190    2e-46

>Aspergillus_fumigatus_H3_1_Intron_2/2_(53)
GTAAGTCCCTTCTTAGGTTTCGGTTATCGAACATGTTCTAATGTTTGCACCAG
gb|ABDB01000014.1|  Aspergillus fumigatus A1163 ctg_000014, wh...  96.9    6e-19
gb|AAHF01000004.1|  Aspergillus fumigatus Af293 chromosome 1 a...  96.9    6e-19
ref|NC_007194.1|  Aspergillus fumigatus Af293 chromosome 1, wh...  96.9    6e-19
gb|AAKE03000002.1|  Neosartorya fischeri NRRL 181 ctgupdate_10...  57.2    6e-07

>Aspergillus_fumigatus_H3_2_Intron_1/1_(74)
GTATGTACATAAATGACTCCTTACGCAGGCATATCAAAACCTATGCAATAGCATTATCGCTAATACCGTACCAG
gb|AAHF01000012.1|  Aspergillus fumigatus Af293 chromosome 6 a...   134    5e-30
ref|NC_007199.1|  Aspergillus fumigatus Af293 chromosome 6, wh...   134    5e-30
gb|ABDB01000077.1|  Aspergillus fumigatus A1163 ctg_000077, wh...   129    2e-28
gb|AAKE03000009.1|  Neosartorya fischeri NRRL 181 ctgupdate_10...   114    5e-24

>Aspergillus_nidulans_H3_1_Intron_1/2_(79)
GTTGCCCTACCTCTCGTGTCGTGGTCGTGTCACGGTCGCGTCTCCCAACTGCTTCACGATGCTAACTTTACCCCAACAG
gb|AACD01000012.1|  Aspergillus nidulans FGSC A4 chromosome VI...   143    1e-32
ref|NT_107015.1|  Aspergillus nidulans FGSC A4 chromosome VIII...   143    1e-32

>Aspergillus_nidulans_H3_1_Intron_2/2_(52)
GTAAGTAATACCTATGACTTGGTTCGTGGTTGCGTCTCTAACGTACTCCAAG
gb|AACD01000012.1|  Aspergillus nidulans FGSC A4 chromosome VI...  95.1    2e-18
ref|NT_107015.1|  Aspergillus nidulans FGSC A4 chromosome VIII...  95.1    2e-18

>Aspergillus_niger_H3_1_Intron_1/2_(109)
GTAAGTGCAACCTCACTGTCCTTTCCCCTCGTGTCGTTCGACCGCGTCATGGTCGCGACACCCGTGTCTCACATGAGGAACATCATCACTAAC
TATCATCTCAATATAG
ref|NT_166524.1|  Aspergillus niger CBS 513.88 clone An08           197    8e-49

>Aspergillus_niger_H3_1_Intron_2/2_(69)
GTATGTATACACTCATCATTCAAAGTGGCAAATGGCCTATCCGAACAGTCAACTAACAGTCTACCAAAG
ref|NT_166524.1|  Aspergillus niger CBS 513.88 clone An08           125    2e-27

>Aspergillus_oryzae_H3_1_Intron_1/2_(113)
GTAAGTCTTAACCTTACTATCCTTTCTCTTGTGGTGTCGTCGCCCCGCGTCAGGGTCGCGTCCCCATGAGTGATACATCGCGTCTTGAATCATCATCACTAACATCCATCCAG
gb|AAIH02000067.1|  Aspergillus flavus NRRL3357 gcontig_110628...   205    6e-51
gb|AAJN01000016.1|  Aspergillus terreus NIH2624 cont1.16, whol...  55.4    7e-06
ref|NT_165972.1|  Aspergillus terreus NIH2624 scaffold_1 genom...  55.4    7e-06
gb|AAKE03000002.1|  Neosartorya fischeri NRRL 181 ctgupdate_10...  48.2    0.001

>Aspergillus_oryzae_H3_1_Intron_2/2_(59)
GTAAGTTATCTTATGATGTGGCAAACCATCATCGCGTCATCACTAACAGTCATGAAAAG
gb|AAIH02000067.1|  Aspergillus flavus NRRL3357 gcontig_110628...   107    4e-22

>Aspergillus_oryzae_H3_2_Intron_1/2_(63)
GTAAATGAAATTGACGGATTTGTAGTAGTAGCAAACGGTGAGGGGGAATCACGAGGCCCTGAG

>Aspergillus_oryzae_H3_2_Intron_2/2_(35)
GTGAGTAGTAGCTCCACTTATTTTGTGTTTTGAAG

>Aspergillus_oryzae_H3_3_Intron_1/1_(77)
GTATGTGTATCTATGATCCTTCTTCATCAAGTTGGTATCTCTAAAACTACGAACCGATCGTACTGATATATTTCTAG
gb|AAIH02000012.1|  Aspergillus flavus NRRL3357 gcontig_110628...   140    1e-31

>Botryotinia_fuckeliana_H3_1_Intron_1/2_(164)
GTAAGTTATTATCCTCACCCTCTTCATTACCTTGCAATCAATACCCTTTCTGTCGCGCCGGTCGCAATACATCACGTTTGCGACCGGTGGCCACTCCAACAACGCGACTCTTCCACGCCGCCACAACAACATCACTACTTGAGTATCGCTCTAACACTTCATAG
gb|AAID01003040.1|  Botryotinia fuckeliana B05.10 cont1.3040, ...   297    2e-78

>Botryotinia_fuckeliana_H3_1_Intron_2/2_(51)
GTAATTACTCACTCGCTATTCATTGTTTCAACAACAGCTGATCCCTTCTAG
gb|AAID01003040.1|  Botryotinia fuckeliana B05.10 cont1.3040, ...  93.3    7e-18

>Botryotinia_fuckeliana_H3_2_Intron_1/2_(144)
GTAAGCCGGATTTTGTCCTTGCATTTTAAGGACTTGCGCGTGTTTGGAACGGGTCAATAGGACAATCTATATACTATTATGAAGCTCTGGAGAAAATCACGGTGCAAATGAAACTCATTATACTAACCCAGTTGATGCGATTAG
gb|AAID01000151.1|  Botryotinia fuckeliana B05.10 cont1.151, w...   260    1e-67

>Botryotinia_fuckeliana_H3_2_Intron_2/2_(59)
GTTCGTATTTATGTCCTACTCAACATTGCAGAGCCAAATCTAATACAATGCAAATCTAG
gb|AAID01000151.1|  Botryotinia fuckeliana B05.10 cont1.151, w...   107    4e-22

>Fusarium_graminearum_H3_1_Intron_1/2_(53)
GTAAGTTCTCACCGCGACTTGACGCGACACGCGTCTTTAATTATCATCAAGAG
gb|AACM02000122.1|  Gibberella zeae PH-1 strain PH-1 chromosom...  96.9    6e-19
ref|NT_086532.1|  Gibberella zeae PH-1 chromosome 2 scaffold_2...  96.9    6e-19

>Fusarium_graminearum_H3_1_Intron_2/2_(58)
GTAAGCATCACCCGAACATCGCATCATCGCTTGATATCAACTAACATTCAATCAACAG
gb|AACM02000122.1|  Gibberella zeae PH-1 strain PH-1 chromosom...   105    2e-21
ref|NT_086532.1|  Gibberella zeae PH-1 chromosome 2 scaffold_2...   105    2e-21

>Magnaporthe_oryzae_H3_1_Intron_1/2_(87)
GTAAGTTTTTCTGATCGTTCTTCTGAACATTCTGCCAATCGGCGTTCCATAACCGTCGAAGCAGTCGCTAACATTGTGTGCGCACAG
gb|AACU02000566.1|  Magnaporthe oryzae 70-15 cont5.320, whole ...   158    5e-37

>Magnaporthe_oryzae_H3_1_Intron_2/2_(61)
GTAAGTCTCCACACTCACAAGGCACTGCAATACCATGGACAGCAACTAACAGTCTCTGCAG
gb|AACU02000566.1|  Magnaporthe oryzae 70-15 cont5.320, whole ...   111    4e-23

>Magnaporthe_oryzae_H3_2_Intron_1/1_(88)
GTACGTTCCGATTCATTCTCTCGCATCGTGTGTGTGTATATCTAATTCCAGACCAAAACTAACTCCAATCCCTCTCTTGACAAAACAG
gb|AACU02000506.1|  Magnaporthe oryzae 70-15 cont5.261, whole ...   159    2e-37

>Neosartorya_fischeri_H3_1_Intron_1/2_(126)
GTATGTATTAACCTTACTGTCGTTTCTCTTGTTGTCGTCGGCCTCTGCCAAGATCGTCTCACGGTCGCGTCAGTGGTCGACACAACCACGCGTCACTAAGAAACATCCTGCTAACTGTGTTAATAG
gb|AAKE03000002.1|  Neosartorya fischeri NRRL 181 ctgupdate_10...   228    6e-58
gb|ABDB01000014.1|  Aspergillus fumigatus A1163 ctg_000014, wh...   190    2e-46
gb|AAHF01000004.1|  Aspergillus fumigatus Af293 chromosome 1 a...   190    2e-46
ref|NC_007194.1|  Aspergillus fumigatus Af293 chromosome 1, wh...   190    2e-46
gb|AAIH02000067.1|  Aspergillus flavus NRRL3357 gcontig_110628...  48.2    0.001
gb|AAKD03000001.1|  Aspergillus clavatus NRRL 1 ctg_1099423829...  44.6    0.014

>Neosartorya_fischeri_H3_1_Intron_2/2_(56)
GTAAGTCCCTTCTATCATGTGCCGGTTATCCAACATGTTCTAATGTTTGCCCAAAG
gb|AAKE03000002.1|  Neosartorya fischeri NRRL 181 ctgupdate_10...   102    2e-20
gb|ABDB01000014.1|  Aspergillus fumigatus A1163 ctg_000014, wh...  57.2    6e-07
gb|AAHF01000004.1|  Aspergillus fumigatus Af293 chromosome 1 a...  57.2    6e-07
ref|NC_007194.1|  Aspergillus fumigatus Af293 chromosome 1, wh...  57.2    6e-07

>Neosartorya_fischeri_H3_2_Intron_1/1_(75)
GTATGTGCATACATTGACTCCTTACGCAGGCATATCAAAACCTATGCAATAGCATTATCGCTAATACCGTACTAG
gb|AAKE03000009.1|  Neosartorya fischeri NRRL 181 ctgupdate_10...   136    1e-30
gb|AAHF01000012.1|  Aspergillus fumigatus Af293 chromosome 6 a...   114    5e-24
ref|NC_007199.1|  Aspergillus fumigatus Af293 chromosome 6, wh...   114    5e-24
gb|ABDB01000077.1|  Aspergillus fumigatus A1163 ctg_000077, wh...   109    2e-22

>Neurospora_crassa_H3_1_Intron_1/1_(67)
GTAAGTTTATGATGCCTGTCCCCAACATGTCACTTTCCTTTCACGTTGCTAACGCGTCGCTACCCAG
gb|AABX02000005.1|  Neurospora crassa OR74A chromosome II cont...   122    3e-26

>Neurospora_crassa_H3_2_Intron_1/2_(145)
GTATGTCGTACCACTCCATCCACCTGGTCCCATCTACGGCGGTGCTTTCAGCGCAACATACCTAAGGCGCGCACGCGCGGAGAGTATCGATCCATTGGATACGACCCCAGTTAGGATCGCATGCAGCTAACATTGACAAATTCAG
gb|AABX02000001.1|  Neurospora crassa OR74A chromosome III con...   262    3e-68

>Neurospora_crassa_H3_2_Intron_2/2_(83)
GTACGTATTGTTGTTTATGCATAGTACGCTTCTTCAAAAAAAAAAAACCTGATTCCGTGACTTACCCTTTCTTGTAACCGTAG
gb|AABX02000001.1|  Neurospora crassa OR74A chromosome III con...   107    8e-22

>Podospora_anserine_H3_1_Intron_1/1_(81)
GTATGTTTTTCTCCTTCGACTTGATCGTCACCATCATCATCATCACCATCACACATCATGCTAACCATCATCGCCCTACAG
ref|NS_000198.2|  Podospora anserina S mat+ unordered scaffold...  50.0    2e-04

>Sclerotinia_sclerotiorum_H3_1_Intron_1/2_(158)
GTAAGTTATTTTTTCCATCTGTACTATTTCGTTACAATCAATACCTCGTCACGTCGTTCGGTCGCAAAACATTGCGACCGGTAGCTATTTTCCAACGACGCGACCTTTACCCCACCACAACACAACACAGCTTGATCATCGTTGCTAATACTCTATAG
gb|AAGT01000445.1|  Sclerotinia sclerotiorum 1980 UF-70 strain...   286    3e-75

>Sclerotinia_sclerotiorum_H3_1_Intron_2/2_(49)
GTAATTTCTCACTTTCTTTTTTGCTTCAACAATTGCTGACTCTTCCAAG
gb|AAGT01000445.1|  Sclerotinia sclerotiorum 1980 UF-70 strain...  89.7    8e-17
gb|ABRK01000894.1|  Ajellomyces capsulatus H143 cont2.894, who...  44.6    0.003
gb|ABKI01000174.1|  Paracoccidioides brasiliensis Pb18 cont1.1...  42.8    0.011
gb|AABX02000041.1|  Neurospora crassa OR74A chromosome V conti...  42.8    0.011

>Sclerotinia_sclerotiorum_H3_2_Intron_1/2_(147)
GTAAGCTGGATTTTGTTTGTTTTTTTTGGCGATTGTGGGCTTGCGCGATATGCGCGCGCGGTTTATAAGGGTCCATTTCGGAATCCAATCGAGAGAAAGAGGTTGTTCCAATTAAGTTCAGTGTACTAACACAATTGACGTGGATAG
gb|AAGT01000013.1|  Sclerotinia sclerotiorum 1980 UF-70 strain...   237    1e-60

>Sclerotinia_sclerotiorum_H3_2_Intron_2/2_(59)
GTATGTATTTTTACCCCAACGAACATTGCGGGGCGGGACCTAACATGCCGTGATTTTAG
gb|AAGT01000013.1|  Sclerotinia sclerotiorum 1980 UF-70 strain...   107    4e-22

>Cryptococcus_neoformans_H3_1_Intron_1/3_(162)
GTACGTCCTTCTTGTTCATTTGTCCTCTTACTTCTACGTTTACTCTTATAGAGTGGAAGTGGGAATGAGAGATGTCGACATGGTGGATGAGAGTGTTGCTGTGTTTGTGATGCTGACAAGGGATTCCCAAAAAACCAATAGTACAACGAAATCCTCCTCCAG
gb|AAEY01000001.1|  Cryptococcus neoformans var. neoformans B-...   293    2e-77
ref|NC_006670.1|  Cryptococcus neoformans var. neoformans JEC2...   293    2e-77
ref|NC_009177.1|  Cryptococcus neoformans var. neoformans B-35...   293    2e-77
gb|AACO02000004.1|  Cryptococcus neoformans var. grubii H99 co...   179    4e-43
gb|AAFP01000523.1|  Cryptococcus bacillisporus R265 cont1.44, ...   143    3e-32

>Cryptococcus_neoformans_H3_1_Intron_2/3_(170)
GTACGTTCCCATATCCCTGCCTTTATCCTTGTCCATACCCCCGACCATACCCCATACGCATTCCTCCTATTCCATTCCGAACGCGTGAGATGCCAATGGGGCTGGCGCGGCCTGGCAATTTCAGTAATAACATCAAGCTGACCAGACTTTTTTGAATTTCAATTACGTAG
gb|AAEY01000001.1|  Cryptococcus neoformans var. neoformans B-...   307    1e-81
ref|NC_006670.1|  Cryptococcus neoformans var. neoformans JEC2...   307    1e-81
ref|NC_009177.1|  Cryptococcus neoformans var. neoformans B-35...   307    1e-81
gb|AACO02000004.1|  Cryptococcus neoformans var. grubii H99 co...   226    3e-57
gb|AAFP01000523.1|  Cryptococcus bacillisporus R265 cont1.44, ...  98.7    1e-18

>Cryptococcus_neoformans_H3_1_Intron_3/3_(155)
GTAAGTCTTGATTCTCTTTATCCTCCTTACAATCACCTGCATTTCTTGCTCTCTTAGGAGAGTCGCCTTCTGCATTGATAGGAAGAGACCGACTTTTATCACTATTTGTGGAGAAAAAAACTATGCTAACGTACGCTACGTTCTGGGAAACACAG
gb|AAEY01000001.1|  Cryptococcus neoformans var. neoformans B-...   255    6e-66
ref|NC_006670.1|  Cryptococcus neoformans var. neoformans JEC2...   255    6e-66
ref|NC_009177.1|  Cryptococcus neoformans var. neoformans B-35...   255    6e-66
gb|AACO02000004.1|  Cryptococcus neoformans var. grubii H99 co...   129    6e-28
gb|AAFP01000523.1|  Cryptococcus bacillisporus R265 cont1.44, ...  75.2    1e-11

>Cryptococcus_neoformans_H3_2_Intron_1/5_(79)
GTGAGTACCTTTTCTACATGCATATTTGCATGGATGATTGCGTAGTGCTATGGATGAATACTGACTTATGCATGCATAG
gb|AAEY01000049.1|  Cryptococcus neoformans var. neoformans B-...   143    1e-32
ref|NC_006679.1|  Cryptococcus neoformans var. neoformans JEC2...   143    1e-32
ref|NC_009186.1|  Cryptococcus neoformans var. neoformans B-35...   143    1e-32
gb|AACO02000097.1|  Cryptococcus neoformans var. grubii H99 co...   111    6e-23
gb|AAFP01000120.1|  Cryptococcus bacillisporus R265 cont1.607,...   105    3e-21

>Cryptococcus_neoformans_H3_2_Intron_2/5_(303)
GTGAGTTGAGCATGATTGTGGAGTGAGGAAGGAAGGGAGAAATGTTTTCGCCACTCAGATATAAACACCACCGCGTCTTCATTCTTGGGTTACCACAGTGCCCTATATCAGTTTATCACCTCAGTTCATCTACTCCTCGCAGGTAAACACTGCATAGGAGTAGTAAAAATGAGTTGATACACAACTGGTGTGCTTACGCAGATCGGCTTGGCGTTTTACTCCTCACCAGGTCATCCCAACCTTCCTCACCCTTCATCTGACCAGCATCTTCATTCCAGAATTTTCACTGACATCGCTGCTTAG
gb|AAEY01000049.1|  Cryptococcus neoformans var. neoformans B-...   547    1e-153
ref|NC_006679.1|  Cryptococcus neoformans var. neoformans JEC2...   547    1e-153
ref|NC_009186.1|  Cryptococcus neoformans var. neoformans B-35...   547    1e-153
gb|AACO02000097.1|  Cryptococcus neoformans var. grubii H99 co...   342    1e-91 
gb|AAFP01000120.1|  Cryptococcus bacillisporus R265 cont1.607,...   233    4e-59 

>Cryptococcus_neoformans_H3_2_Intron_3/5_(49)
GTAAGTATTCATTGTTATGTAACCATTTCCAAGCTTATCTTGCGTACAG
gb|AAEY01000049.1|  Cryptococcus neoformans var. neoformans B-...  89.7    8e-17
ref|NC_006679.1|  Cryptococcus neoformans var. neoformans JEC2...  89.7    8e-17
ref|NC_009186.1|  Cryptococcus neoformans var. neoformans B-35...  89.7    8e-17
gb|AACO02000097.1|  Cryptococcus neoformans var. grubii H99 co...  44.6    0.003

>Cryptococcus_neoformans_H3_2_Intron_4/5_(52)
GTAAGTTGCGCAAATTGCAGTCTTATGAACCATAACTGACTCCTGTTCACAG
gb|AAEY01000049.1|  Cryptococcus neoformans var. neoformans B-...  95.1    2e-18
ref|NC_006679.1|  Cryptococcus neoformans var. neoformans JEC2...  95.1    2e-18
ref|NC_009186.1|  Cryptococcus neoformans var. neoformans B-35...  95.1    2e-18

>Cryptococcus_neoformans_H3_2_Intron_5/5_(53)
GTGAGTGGCTTTATTCTTGCGTGTATTCCTCATATTGACGTCTTGTTACTCAG
gb|AAEY01000049.1|  Cryptococcus neoformans var. neoformans B-...  96.9    6e-19
ref|NC_006679.1|  Cryptococcus neoformans var. neoformans JEC2...  96.9    6e-19
ref|NC_009186.1|  Cryptococcus neoformans var. neoformans B-35...  96.9    6e-19

>Cryptococcus_neoformans_H3_3_Intron_1/3_(62)
GTAAGTCTTGGAATTATGCAATCTTGCTTTTGGCTTGGTCATCAACTGACTTGCCTCTTTAG
gb|AAEY01000011.1|  Cryptococcus neoformans var. neoformans B-...   113    1e-23
ref|NC_006684.1|  Cryptococcus neoformans var. neoformans JEC2...   113    1e-23
ref|NC_009178.1|  Cryptococcus neoformans var. neoformans B-35...   113    1e-23

>Cryptococcus_neoformans_H3_3_Intron_2/3_(55)
GTAAGTCTCTTGCCTCTTGCCTCTTGGGTTTTTGATGACTAACAGCCACGCCTAG
gb|AAEY01000011.1|  Cryptococcus neoformans var. neoformans B-...   100    6e-20
ref|NC_006684.1|  Cryptococcus neoformans var. neoformans JEC2...   100    6e-20
ref|NC_009178.1|  Cryptococcus neoformans var. neoformans B-35...   100    6e-20
gb|ABQE01000153.1|  Arthroderma gypseum CBS 118893 cont1.153, ...  42.8    0.014
ref|NC_006070.1|  Yarrowia lipolytica CLIB122 chromosome D com...  42.8    0.014

>Cryptococcus_neoformans_H3_3_Intron_3/3_(61)
GTAAGCCCAGCCTTTTAATTCTTGGCACCTCGACGCGCCCGCGCTGACTTGGCTCCTCTAG
gb|AAEY01000011.1|  Cryptococcus neoformans var. neoformans B-...   111    4e-23
ref|NC_006684.1|  Cryptococcus neoformans var. neoformans JEC2...   111    4e-23
ref|NC_009178.1|  Cryptococcus neoformans var. neoformans B-35...   111    4e-23
gb|AACO02000141.1|  Cryptococcus neoformans var. grubii H99 co...  68.0    4e-10

>Laccaria_bicolor_H3_1_Intron_1/3_(57)
GTATGTTTGGTTTGCCATCCTCATCGCTCTTTCGTCGCTCACCATCGTTTGGATTAG
gb|ABFE01000034.1|  Laccaria bicolor S238N-H82 LACBIscaffold_1...   104    5e-21

>Laccaria_bicolor_H3_1_Intron_2/3_(51)
GTGAGTACACCCATATGCCATCCCTCACTCAACTAACTCTGGTTGATGTAG
gb|ABFE01000034.1|  Laccaria bicolor S238N-H82 LACBIscaffold_1...  93.3    7e-18

>Laccaria_bicolor_H3_1_Intron_3/3_(61)
GTGTGTGGCGACGATACCAATATAATCATGCTGCTCATCATGTTTCACCCCTGACACACAG
gb|ABFE01000034.1|  Laccaria bicolor S238N-H82 LACBIscaffold_1...   111    4e-23

>Laccaria_bicolor_H3_2_Intron_1/5_(137)
GTAATAAAAAAAACCAGGCAAAGTACTTGCCACCCACGCAACTTCCTCCTCTCGCAAGGCGTAGATCTTCATCAAACAGCCAAGAAACACCCCGTGTCGAAGCTGAACCAACTCGGTTTCAAGACACCACAAGTCAG
gb|ABFE01000632.1|  Laccaria bicolor S238N-H82 LACBIscaffold_9...   224    8e-57
gb|ABFE01000634.1|  Laccaria bicolor S238N-H82 LACBIscaffold_9...  75.2    9e-12

>Laccaria_bicolor_H3_2_Intron_2/5_(482)
GTGTCGGGATTAAAAAAAAAGACCTAGGGTCGATTTTTTTGGTAGTGAGCGCTGGGCTGAACCAACCACCCAACGTAATCAGGCACATGTCTACTTTAGGAAATATGACGTCACCGCCGTGCTCCTGGTCCTCCTTTCGACGTTAAAAATGCATTGCAGACCCAATGCATGGGCACCTGTGCATGGCAAACACAAATGAGATGATATTAGAATGGTTTGACGTGAAGATGTAAGTAAGTTTCATGTTGAAACCCTAACAGAAAGTAGGTTTACTTATCCACACAGTTTCACATCCCACTGGATCACATTGTTGGCGGTTAGCTCTGCTCGGGATCCACAAAAACAATCCTCTAATCCTCCAATGTCAACAACCTTACATTTTCATCTTTCACACTGACCTCATGTTTCCTTGTTGACAATTTCCGAGCTTGAAATAGGTGGCCTATGAACCTCGTTGGTGTCAGAATGAGTCACGGCATGAG
gb|ABFE01000632.1|  Laccaria bicolor S238N-H82 LACBIscaffold_9...   812    0.0   
gb|ABFE01002733.1|  Laccaria bicolor S238N-H82 LACBIscaffold_7...   807    0.0   
gb|ABFE01000069.1|  Laccaria bicolor S238N-H82 LACBIscaffold_2...   798    0.0   
gb|ABFE01001084.1|  Laccaria bicolor S238N-H82 LACBIscaffold_1...   792    0.0   
gb|ABFE01000045.1|  Laccaria bicolor S238N-H82 LACBIscaffold_1...   785    0.0   
gb|ABFE01001214.1|  Laccaria bicolor S238N-H82 LACBIscaffold_1...   780    0.0   
gb|ABFE01001869.1|  Laccaria bicolor S238N-H82 LACBIscaffold_3...   780    0.0   
gb|ABFE01000288.1|  Laccaria bicolor S238N-H82 LACBIscaffold_4...   778    0.0   
gb|ABFE01001492.1|  Laccaria bicolor S238N-H82 LACBIscaffold_2...   771    0.0   
gb|ABFE01000504.1|  Laccaria bicolor S238N-H82 LACBIscaffold_7...   762    0.0   
gb|ABFE01000048.1|  Laccaria bicolor S238N-H82 LACBIscaffold_1...   722    0.0   
gb|ABFE01001988.1|  Laccaria bicolor S238N-H82 LACBIscaffold_4...   655    0.0   
gb|ABFE01002554.1|  Laccaria bicolor S238N-H82 LACBIscaffold_6...   609    8e-172
gb|ABFE01001352.1|  Laccaria bicolor S238N-H82 LACBIscaffold_2...   583    3e-164
gb|ABFE01001953.1|  Laccaria bicolor S238N-H82 LACBIscaffold_4...   560    4e-157
gb|ABFE01001782.1|  Laccaria bicolor S238N-H82 LACBIscaffold_3...   488    2e-135
gb|ABFE01000084.1|  Laccaria bicolor S238N-H82 LACBIscaffold_2...   468    2e-129
gb|ABFE01001317.1|  Laccaria bicolor S238N-H82 LACBIscaffold_2...   434    4e-119
gb|ABFE01001785.1|  Laccaria bicolor S238N-H82 LACBIscaffold_3...   423    7e-116
gb|ABFE01000848.1|  Laccaria bicolor S238N-H82 LACBIscaffold_1...   421    2e-115
gb|ABFE01002158.1|  Laccaria bicolor S238N-H82 LACBIscaffold_4...   421    2e-115
gb|ABFE01000567.1|  Laccaria bicolor S238N-H82 LACBIscaffold_8...   407    5e-111
gb|ABFE01001790.1|  Laccaria bicolor S238N-H82 LACBIscaffold_3...   405    2e-110
gb|ABFE01000400.1|  Laccaria bicolor S238N-H82 LACBIscaffold_5...   399    8e-109
gb|ABFE01000402.1|  Laccaria bicolor S238N-H82 LACBIscaffold_5...   399    8e-109
gb|ABFE01000289.1|  Laccaria bicolor S238N-H82 LACBIscaffold_4...   394    3e-107
gb|ABFE01000454.1|  Laccaria bicolor S238N-H82 LACBIscaffold_6...   379    7e-103
gb|ABFE01000933.1|  Laccaria bicolor S238N-H82 LACBIscaffold_1...   379    7e-103
gb|ABFE01001181.1|  Laccaria bicolor S238N-H82 LACBIscaffold_1...   374    3e-101
gb|ABFE01002067.1|  Laccaria bicolor S238N-H82 LACBIscaffold_4...   361    2e-97 
gb|ABFE01003022.1|  Laccaria bicolor S238N-H82 LACBIscaffold_9...   336    8e-90 
gb|ABFE01000042.1|  Laccaria bicolor S238N-H82 LACBIscaffold_1...   297    7e-78 
gb|ABFE01000932.1|  Laccaria bicolor S238N-H82 LACBIscaffold_1...   288    3e-75 
gb|ABFE01001494.1|  Laccaria bicolor S238N-H82 LACBIscaffold_2...   156    1e-35 
gb|ABFE01000298.1|  Laccaria bicolor S238N-H82 LACBIscaffold_4...   100    1e-18 
gb|ABFE01000545.1|  Laccaria bicolor S238N-H82 LACBIscaffold_7...  96.9    1e-17 
gb|ABFE01001493.1|  Laccaria bicolor S238N-H82 LACBIscaffold_2...  96.9    1e-17 
gb|ABFE01000481.1|  Laccaria bicolor S238N-H82 LACBIscaffold_6...  95.1    4e-17 
gb|ABFE01000522.1|  Laccaria bicolor S238N-H82 LACBIscaffold_7...  95.1    4e-17 
gb|ABFE01002436.1|  Laccaria bicolor S238N-H82 LACBIscaffold_5...  95.1    4e-17 
gb|ABFE01000842.1|  Laccaria bicolor S238N-H82 LACBIscaffold_1...  91.5    5e-16 
gb|ABFE01001642.1|  Laccaria bicolor S238N-H82 LACBIscaffold_3...  91.5    5e-16 
gb|ABFE01002024.1|  Laccaria bicolor S238N-H82 LACBIscaffold_4...  87.8    6e-15 
gb|ABFE01000963.1|  Laccaria bicolor S238N-H82 LACBIscaffold_1...  86.0    2e-14 
gb|ABFE01001220.1|  Laccaria bicolor S238N-H82 LACBIscaffold_1...  86.0    2e-14 
gb|ABFE01001149.1|  Laccaria bicolor S238N-H82 LACBIscaffold_1...  84.2    8e-14 
gb|ABFE01001952.1|  Laccaria bicolor S238N-H82 LACBIscaffold_4...  84.2    8e-14 
gb|ABFE01002446.1|  Laccaria bicolor S238N-H82 LACBIscaffold_5...  84.2    8e-14 
gb|ABFE01002708.1|  Laccaria bicolor S238N-H82 LACBIscaffold_6...  84.2    8e-14 
gb|ABFE01000246.1|  Laccaria bicolor S238N-H82 LACBIscaffold_3...  78.8    3e-12 
gb|ABFE01001698.1|  Laccaria bicolor S238N-H82 LACBIscaffold_3...  78.8    3e-12 
gb|ABFE01002461.1|  Laccaria bicolor S238N-H82 LACBIscaffold_5...  75.2    4e-11 
gb|ABFE01002756.1|  Laccaria bicolor S238N-H82 LACBIscaffold_7...  75.2    4e-11 
gb|ABFE01000293.1|  Laccaria bicolor S238N-H82 LACBIscaffold_4...  64.4    7e-08 
gb|ABFE01001048.1|  Laccaria bicolor S238N-H82 LACBIscaffold_1...  57.2    1e-05 
gb|ABFE01001385.1|  Laccaria bicolor S238N-H82 LACBIscaffold_2...  55.4    4e-05 
gb|ABFE01001420.1|  Laccaria bicolor S238N-H82 LACBIscaffold_2...  55.4    4e-05 
gb|ABFE01002203.1|  Laccaria bicolor S238N-H82 LACBIscaffold_4...  51.8    5e-04 
gb|ABFE01002698.1|  Laccaria bicolor S238N-H82 LACBIscaffold_6...  51.8    5e-04 
gb|ABFE01002993.1|  Laccaria bicolor S238N-H82 LACBIscaffold_8...  51.8    5e-04 
gb|ABFE01003260.1|  Laccaria bicolor S238N-H82 LACBIscaffold_1...  51.8    5e-04 
gb|ABFE01003581.1|  Laccaria bicolor S238N-H82 LACBIscaffold_2...  51.8    5e-04 
gb|ABFE01000031.1|  Laccaria bicolor S238N-H82 LACBIscaffold_1...  48.2    0.005 
gb|ABFE01000145.1|  Laccaria bicolor S238N-H82 LACBIscaffold_2...  48.2    0.005 
gb|ABFE01000186.1|  Laccaria bicolor S238N-H82 LACBIscaffold_3...  48.2    0.005 
gb|ABFE01001168.1|  Laccaria bicolor S238N-H82 LACBIscaffold_1...  48.2    0.005 
gb|ABFE01001314.1|  Laccaria bicolor S238N-H82 LACBIscaffold_2...  48.2    0.005 
gb|ABFE01001549.1|  Laccaria bicolor S238N-H82 LACBIscaffold_2...  48.2    0.005 
gb|ABFE01001873.1|  Laccaria bicolor S238N-H82 LACBIscaffold_3...  48.2    0.005 
gb|ABFE01001877.1|  Laccaria bicolor S238N-H82 LACBIscaffold_3...  48.2    0.005 
gb|ABFE01002435.1|  Laccaria bicolor S238N-H82 LACBIscaffold_5...  48.2    0.005 
gb|ABFE01002490.1|  Laccaria bicolor S238N-H82 LACBIscaffold_6...  48.2    0.005 
gb|ABFE01002800.1|  Laccaria bicolor S238N-H82 LACBIscaffold_7...  48.2    0.005 
gb|ABFE01002897.1|  Laccaria bicolor S238N-H82 LACBIscaffold_8...  48.2    0.005 
gb|ABFE01003137.1|  Laccaria bicolor S238N-H82 LACBIscaffold_1...  48.2    0.005 
gb|ABFE01003265.1|  Laccaria bicolor S238N-H82 LACBIscaffold_1...  48.2    0.005 
gb|ABFE01003326.1|  Laccaria bicolor S238N-H82 LACBIscaffold_1...  48.2    0.005 
gb|ABFE01002411.1|  Laccaria bicolor S238N-H82 LACBIscaffold_5...  46.4    0.019 
gb|ABFE01002453.1|  Laccaria bicolor S238N-H82 LACBIscaffold_5...  46.4    0.019 
gb|ABFE01002638.1|  Laccaria bicolor S238N-H82 LACBIscaffold_6...  46.4    0.019 

>Laccaria_bicolor_H3_2_Intron_3/5_(349)
GTCCTGTTCTGTGGAATCTCACGGTGAGTTTGCGTGCCCCGGAATATGCTAACAAATCATAATCAAAGGTCTTTGACGGTTGCCACACTAACGAAAATTATCAATGCATGTTATTATTGCCTTATGTAAGCAGTCCCATTGGTATTTTTGGCGCATCCTGAGGCATTTAGCACACCTTGAGGCTTTCTAGTATCTATTATGTATACTTTATCCATCAGGAAGGCCGTCTATAATGTTTTTGGGCCAAAATTTTTGAGCTTCCAATTTTTTTTTAACGGCCTGACGGCCCAACCAACCAACCGGCCCCCGGTCCGGGATTATGATCCCAACACCCCCTTGCTCGACGGAG
gb|ABFE01000632.1|  Laccaria bicolor S238N-H82 LACBIscaffold_9...   598    1e-168
gb|ABFE01001149.1|  Laccaria bicolor S238N-H82 LACBIscaffold_1...   571    1e-160
gb|ABFE01002733.1|  Laccaria bicolor S238N-H82 LACBIscaffold_7...   571    1e-160
gb|ABFE01001084.1|  Laccaria bicolor S238N-H82 LACBIscaffold_1...   565    6e-159
gb|ABFE01000069.1|  Laccaria bicolor S238N-H82 LACBIscaffold_2...   560    3e-157
gb|ABFE01000042.1|  Laccaria bicolor S238N-H82 LACBIscaffold_1...   553    4e-155
gb|ABFE01000045.1|  Laccaria bicolor S238N-H82 LACBIscaffold_1...   553    4e-155
gb|ABFE01001492.1|  Laccaria bicolor S238N-H82 LACBIscaffold_2...   553    4e-155
gb|ABFE01001214.1|  Laccaria bicolor S238N-H82 LACBIscaffold_1...   544    2e-152
gb|ABFE01001869.1|  Laccaria bicolor S238N-H82 LACBIscaffold_3...   544    2e-152
gb|ABFE01000504.1|  Laccaria bicolor S238N-H82 LACBIscaffold_7...   450    3e-124
gb|ABFE01001988.1|  Laccaria bicolor S238N-H82 LACBIscaffold_4...   425    1e-116
gb|ABFE01001877.1|  Laccaria bicolor S238N-H82 LACBIscaffold_3...   421    2e-115
gb|ABFE01000288.1|  Laccaria bicolor S238N-H82 LACBIscaffold_4...   410    3e-112
gb|ABFE01001352.1|  Laccaria bicolor S238N-H82 LACBIscaffold_2...   408    1e-111
gb|ABFE01000400.1|  Laccaria bicolor S238N-H82 LACBIscaffold_5...   356    6e-96 
gb|ABFE01000402.1|  Laccaria bicolor S238N-H82 LACBIscaffold_5...   347    3e-93 
gb|ABFE01000932.1|  Laccaria bicolor S238N-H82 LACBIscaffold_1...   345    1e-92 
gb|ABFE01000933.1|  Laccaria bicolor S238N-H82 LACBIscaffold_1...   345    1e-92 
gb|ABFE01002067.1|  Laccaria bicolor S238N-H82 LACBIscaffold_4...   345    1e-92 
gb|ABFE01001181.1|  Laccaria bicolor S238N-H82 LACBIscaffold_1...   340    4e-91 
gb|ABFE01001317.1|  Laccaria bicolor S238N-H82 LACBIscaffold_2...   340    4e-91 
gb|ABFE01000289.1|  Laccaria bicolor S238N-H82 LACBIscaffold_4...   336    5e-90 
gb|ABFE01000454.1|  Laccaria bicolor S238N-H82 LACBIscaffold_6...   336    5e-90 
gb|ABFE01000567.1|  Laccaria bicolor S238N-H82 LACBIscaffold_8...   334    2e-89 
gb|ABFE01001494.1|  Laccaria bicolor S238N-H82 LACBIscaffold_2...   309    7e-82 
gb|ABFE01001782.1|  Laccaria bicolor S238N-H82 LACBIscaffold_3...   297    5e-78 
gb|ABFE01000848.1|  Laccaria bicolor S238N-H82 LACBIscaffold_1...   289    7e-76 
gb|ABFE01002554.1|  Laccaria bicolor S238N-H82 LACBIscaffold_6...   277    4e-72 
gb|ABFE01002158.1|  Laccaria bicolor S238N-H82 LACBIscaffold_4...   271    2e-70 
gb|ABFE01001785.1|  Laccaria bicolor S238N-H82 LACBIscaffold_3...   260    3e-67 
gb|ABFE01001790.1|  Laccaria bicolor S238N-H82 LACBIscaffold_3...   259    1e-66 
gb|ABFE01003022.1|  Laccaria bicolor S238N-H82 LACBIscaffold_9...   257    4e-66 
gb|ABFE01000084.1|  Laccaria bicolor S238N-H82 LACBIscaffold_2...   250    6e-64 
gb|ABFE01001789.1|  Laccaria bicolor S238N-H82 LACBIscaffold_3...  95.1    3e-17 
gb|ABFE01002618.1|  Laccaria bicolor S238N-H82 LACBIscaffold_6...  95.1    3e-17 
gb|ABFE01000842.1|  Laccaria bicolor S238N-H82 LACBIscaffold_1...  86.0    2e-14 
gb|ABFE01000522.1|  Laccaria bicolor S238N-H82 LACBIscaffold_7...  84.2    5e-14 
gb|ABFE01000481.1|  Laccaria bicolor S238N-H82 LACBIscaffold_6...  82.4    2e-13 
gb|ABFE01001698.1|  Laccaria bicolor S238N-H82 LACBIscaffold_3...  71.6    3e-10 
gb|ABFE01002024.1|  Laccaria bicolor S238N-H82 LACBIscaffold_4...  69.8    1e-09 
gb|ABFE01000963.1|  Laccaria bicolor S238N-H82 LACBIscaffold_1...  66.2    1e-08 
gb|ABFE01001125.1|  Laccaria bicolor S238N-H82 LACBIscaffold_1...  66.2    1e-08 
gb|ABFE01000246.1|  Laccaria bicolor S238N-H82 LACBIscaffold_3...  64.4    5e-08 
gb|ABFE01001220.1|  Laccaria bicolor S238N-H82 LACBIscaffold_1...  64.4    5e-08 
gb|ABFE01002279.1|  Laccaria bicolor S238N-H82 LACBIscaffold_5...  64.4    5e-08 
gb|ABFE01002708.1|  Laccaria bicolor S238N-H82 LACBIscaffold_6...  64.4    5e-08 
gb|ABFE01001642.1|  Laccaria bicolor S238N-H82 LACBIscaffold_3...  62.6    2e-07 
gb|ABFE01002052.1|  Laccaria bicolor S238N-H82 LACBIscaffold_4...  62.6    2e-07 
gb|ABFE01000298.1|  Laccaria bicolor S238N-H82 LACBIscaffold_4...  59.0    2e-06 
gb|ABFE01002446.1|  Laccaria bicolor S238N-H82 LACBIscaffold_5...  59.0    2e-06 
gb|ABFE01001565.1|  Laccaria bicolor S238N-H82 LACBIscaffold_2...  57.2    7e-06 
gb|ABFE01001952.1|  Laccaria bicolor S238N-H82 LACBIscaffold_4...  57.2    7e-06 
gb|ABFE01001493.1|  Laccaria bicolor S238N-H82 LACBIscaffold_2...  55.4    3e-05 
gb|ABFE01003063.1|  Laccaria bicolor S238N-H82 LACBIscaffold_9...  48.2    0.004 

>Laccaria_bicolor_H3_2_Intron_4/5_(111)
GTAACTGGTTAGGGAGATCGATGCGGAGTTTGTGAGTTTTCTTTTTCTTCTCCCTTCTTTCTTCCTTTTATAATTCTGTACTTGCAGTCTGAAAACTTGGAAACGTTGTAG
gb|ABFE01000632.1|  Laccaria bicolor S238N-H82 LACBIscaffold_9...  82.4    5e-14
gb|ABFE01000634.1|  Laccaria bicolor S238N-H82 LACBIscaffold_9...  46.4    0.003

>Laccaria_bicolor_H3_2_Intron_5/5_(716)
GTACCATTTCAACCGAGTGTTCATGGGGTGTGACACGTGACATGTGGTTTTCACTGGCCCAAGTCACAGTGACTATGGTCGATTTGCGTGGCTTGTGTGAGCATCAATCGAGTTAGATATATTTCAGGCGATTTGCAAGTCTGACCCACACTAAAAACCGCACTGTGTACATGGCTTACATCGTGTAATATCGAATTGGATCAAACTCGAATCTATTTGTATAGAATTTTGTCGATAAAACGACACCTTACATCGCTTCAATTCTAGGCAATCAGATCTACCTCGGAATAACCCGAGTCATTTTTAACTGGCCTCCGTTCACGGGCCTGTGTGATGTGTGACAGCTGTGAAAGTGATCACAAAAACTCGAAGTGTTCATAAAATTTATTGAAAACTTGGAAATTTTGGGAGGTTGGGAACACATTGGGAAGTGGTGAGGACCTCCTCATAACCATTGAAGGTGAAGATGAGGTTTTCACCAACATTTTTGAGCCAATACTGGGCCAAACTATGGGCGAGGGCAACTGGGAGGACTACTTAGGAGGACTACTGAAATTGTACTAGAATATCATTTTTGTTCAAAAATGCACTTGGGGCGAAAAAAATCTCATTTATTACACTCATTTTACCAGGTGTTCACTAGCCAGTGTGACCCATGACAAGTACTGTAAGTGTTCAGTTCAAAATTATTTGTGATGCGTGACATGAACACTCAG
gb|ABFE01000632.1|  Laccaria bicolor S238N-H82 LACBIscaffold_9...  1267    0.0   
gb|ABFE01002430.1|  Laccaria bicolor S238N-H82 LACBIscaffold_5...   484    4e-134
gb|ABFE01002205.1|  Laccaria bicolor S238N-H82 LACBIscaffold_4...   416    2e-113
gb|ABFE01003265.1|  Laccaria bicolor S238N-H82 LACBIscaffold_1...   407    8e-111
gb|ABFE01001655.1|  Laccaria bicolor S238N-H82 LACBIscaffold_3...   403    9e-110
gb|ABFE01003258.1|  Laccaria bicolor S238N-H82 LACBIscaffold_1...   403    9e-110
gb|ABFE01000020.1|  Laccaria bicolor S238N-H82 LACBIscaffold_1...   401    3e-109
gb|ABFE01000248.1|  Laccaria bicolor S238N-H82 LACBIscaffold_3...   401    3e-109
gb|ABFE01001403.1|  Laccaria bicolor S238N-H82 LACBIscaffold_2...   401    3e-109
gb|ABFE01000802.1|  Laccaria bicolor S238N-H82 LACBIscaffold_1...   398    4e-108
gb|ABFE01001629.1|  Laccaria bicolor S238N-H82 LACBIscaffold_2...   390    6e-106
gb|ABFE01001211.1|  Laccaria bicolor S238N-H82 LACBIscaffold_1...   369    2e-99 
gb|ABFE01000084.1|  Laccaria bicolor S238N-H82 LACBIscaffold_2...   365    2e-98 
gb|ABFE01001143.1|  Laccaria bicolor S238N-H82 LACBIscaffold_1...   347    6e-93 
gb|ABFE01001717.1|  Laccaria bicolor S238N-H82 LACBIscaffold_3...   324    7e-86 
gb|ABFE01000245.1|  Laccaria bicolor S238N-H82 LACBIscaffold_3...   316    1e-83 
gb|ABFE01000597.1|  Laccaria bicolor S238N-H82 LACBIscaffold_8...   282    2e-73 
gb|ABFE01002693.1|  Laccaria bicolor S238N-H82 LACBIscaffold_6...   266    2e-68 
gb|ABFE01000615.1|  Laccaria bicolor S238N-H82 LACBIscaffold_8...   259    3e-66 
gb|ABFE01003029.1|  Laccaria bicolor S238N-H82 LACBIscaffold_9...   259    3e-66 
gb|ABFE01000680.1|  Laccaria bicolor S238N-H82 LACBIscaffold_1...   246    2e-62 
gb|ABFE01000681.1|  Laccaria bicolor S238N-H82 LACBIscaffold_1...   246    2e-62 
gb|ABFE01001779.1|  Laccaria bicolor S238N-H82 LACBIscaffold_3...   203    2e-49 
gb|ABFE01001934.1|  Laccaria bicolor S238N-H82 LACBIscaffold_4...   203    2e-49 
gb|ABFE01001267.1|  Laccaria bicolor S238N-H82 LACBIscaffold_2...   185    5e-44 
gb|ABFE01000679.1|  Laccaria bicolor S238N-H82 LACBIscaffold_1...   176    2e-41 
gb|ABFE01001978.1|  Laccaria bicolor S238N-H82 LACBIscaffold_4...   134    7e-29 
gb|ABFE01004017.1|  Laccaria bicolor S238N-H82 LACBIscaffold_4...   127    1e-26 
gb|ABFE01001264.1|  Laccaria bicolor S238N-H82 LACBIscaffold_2...   123    1e-25 
gb|ABFE01001265.1|  Laccaria bicolor S238N-H82 LACBIscaffold_2...   123    1e-25 
gb|ABFE01001470.1|  Laccaria bicolor S238N-H82 LACBIscaffold_2...  80.6    1e-12 
gb|ABFE01001539.1|  Laccaria bicolor S238N-H82 LACBIscaffold_2...  77.0    2e-11 
gb|ABFE01000123.1|  Laccaria bicolor S238N-H82 LACBIscaffold_2...  62.6    4e-07 
gb|ABFE01000747.1|  Laccaria bicolor S238N-H82 LACBIscaffold_1...  62.6    4e-07 

>Laccaria_bicolor_H3_3_Intron_1/3_(175)
GTTCAATTTGCCCCCTCAGAAACGCACCGACTAAGTGAACAAAAAAATACAGGAAAAGTACCCCGCTACCCACGCGACCTTCCTCCTATCGCAAGGAATAAATCTTCATCAAACAGCCAAAAAAACGCTCTGGGACCCACGGCCATCCGACTCCAAGTTTCTCATCGGGCGGGAG
gb|ABFE01000634.1|  Laccaria bicolor S238N-H82 LACBIscaffold_9...   266    4e-69
gb|ABFE01000632.1|  Laccaria bicolor S238N-H82 LACBIscaffold_9...  87.8    2e-15

>Laccaria_bicolor_H3_3_Intron_2/3_(17)
GTTCAAAACCCCTCAAG

>Laccaria_bicolor_H3_3_Intron_3/3_(70)
GTGAGTCTTTTTTCGTTCTTTCTTTCTTTTATAATTCTGACTTGCGGTTTGAAACTTGAAAACGTTGTAG
gb|ABFE01000634.1|  Laccaria bicolor S238N-H82 LACBIscaffold_9...  73.4    1e-11
gb|ABFE01000632.1|  Laccaria bicolor S238N-H82 LACBIscaffold_9...  46.4    0.002

>Laccaria_bicolor_H3_4_Intron_1/1_(68)
GTTTTTTTTCCCTTTCTTTCTTTTATCATTCTGATTTACGGTCTAAAACTTTAAACCGTTGTGGGGAG
gb|ABFE01000632.1|  Laccaria bicolor S238N-H82 LACBIscaffold_9...   107    6e-22
gb|ABFE01000634.1|  Laccaria bicolor S238N-H82 LACBIscaffold_9...  68.0    5e-10

>Laccaria_bicolor_H3_5_Intron_1/6_(85)
GTAAGATCGCTTCCTCGCTGTCTCTCTCGACGTCCACCTTGCTCACTGACATGCTTCTCTTTCTCGTCGTCGTTGGCGCTGACAG
gb|ABFE01000963.1|  Laccaria bicolor S238N-H82 LACBIscaffold_1...   154    6e-36

>Laccaria_bicolor_H3_5_Intron_2/6_(58)
GTTAGTGTCTCACTTTCCGTTTTTGACCATCAACTCATCAGGACCTCTCGCTCCACAG
gb|ABFE01000963.1|  Laccaria bicolor S238N-H82 LACBIscaffold_1...   105    2e-21

>Laccaria_bicolor_H3_5_Intron_3/6_(111)
GTAGGTATCGTTGTCACCGTGCTCGTCGTCGTCGGTGGCGGTGGCGATAGCGCTGCCGTCGTCGCCGAATGTCTTTGTAACATACACTAAGTATGACTCCCTACCTTACAG
gb|ABFE01000963.1|  Laccaria bicolor S238N-H82 LACBIscaffold_1...   201    7e-50
gb|ADBI01000040.1|  Gaeumannomyces graminis var. tritici R3-11...  44.6    0.012
ref|NS_000198.2|  Podospora anserina S mat+ unordered scaffold...  44.6    0.012

>Laccaria_bicolor_H3_5_Intron_4/6_(130)
GTATGATTCGTCCTCACCCTCCCTCCTGAACACACTACTGGTCTGCGCTGCGCAGCACCAACGTGTCGCTCCATCGTCGTCGCAGTTGATCGGCTTCATAACTAATTCATAATTCTGTTTCCGTTGATAG
gb|ABFE01000963.1|  Laccaria bicolor S238N-H82 LACBIscaffold_1...   235    4e-60
g
>Laccaria_bicolor_H3_5_Intron_5/6_(91)
GTACGTTCTTCCCCGACGTCCCTCTCTCTCCCTCTCTCCGCTGCTCGTCTCATGACGCTGACTGACTCACCCCTCTCGGTTCCGCTAATAG
gb|ABFE01000963.1|  Laccaria bicolor S238N-H82 LACBIscaffold_1...   104    1e-20

>Laccaria_bicolor_H3_5_Intron_6/6_(59)
GTGCGTCACCTCTCTCCACATGCTTGCTCTGCCTTTGACTAATTTAATTAACTTTTTAG
gb|ABFE01000963.1|  Laccaria bicolor S238N-H82 LACBIscaffold_1...   107    4e-22

>Laccaria_bicolor_H3_6_Intron_1/2_(51)
GTAAGTATTCGCCTTCTATTTCACTCTGCCACTTGATTAATTCCCTCCAAG
gb|ABFE01001353.1|  Laccaria bicolor S238N-H82 LACBIscaffold_2...  93.3    7e-18

>Laccaria_bicolor_H3_6_Intron_2/2_(50)
GTTAGCCTGACTTGACTCGTGTTTCCTCACCGTACTGACATAGCCACTAG
gb|ABFE01001353.1|  Laccaria bicolor S238N-H82 LACBIscaffold_2...  91.5    2e-17

>Laccaria_bicolor_H3_7_Intron_1/2_(30)
GTAGCTCTCTGACCTCTCTACTCTTTCTAG
gb|ABFE01001355.1|  Laccaria bicolor S238N-H82 LACBIscaffold_2...  55.4    3e-07

>Laccaria_bicolor_H3_7_Intron_2/2_(62)
GTTCGTCTCTTCTTCTAACATGTTTCCTCTAAGTTACTTATGAACAAAATCTCTTCAACTAG
gb|ABFE01001355.1|  Laccaria bicolor S238N-H82 LACBIscaffold_2...   113    1e-23

>Laccaria_bicolor_H3_8_Intron_1/1_(58)
GTGTGTTGTCAATCTTCCTCTCATTCTCTTTCGTTGTTTGTTTACCCTACATCTTCAG
gb|ABFE01001353.1|  Laccaria bicolor S238N-H82 LACBIscaffold_2...   105    2e-21

>Laccaria_bicolor_H3_9_Intron_1/6_(69)
GTATGCAAATCTCTCGCTTATCGTCTTCAGCGACGGTGACGCTTATCTTATCGTGTTCGTTATTCCCAG
gb|ABFE01002414.1|  Laccaria bicolor S238N-H82 LACBIscaffold_5...   125    2e-27

>Laccaria_bicolor_H3_9_Intron_2/6_(58)
GTCAATCCAGTAATTTGTGCCGTGTTGTACGTAAGCCTAACTTCCCTCATTTTTCTAG
gb|ABFE01002414.1|  Laccaria bicolor S238N-H82 LACBIscaffold_5...   105    2e-21

>Laccaria_bicolor_H3_9_Intron_3/6_(101)
GTTCGTCTTAACCCCTATCATCGCCAACGTCGCTGCGGACGGCGTGGACATTATAACTCCAATTTTTCTGTCTCCTAATGCCGACGCTAACGTCATCGCAG
gb|ABFE01002414.1|  Laccaria bicolor S238N-H82 LACBIscaffold_5...   183    2e-44

>Laccaria_bicolor_H3_9_Intron_4/6_(58)
GTACGCTGTTCCATTTATCGTCGTACCACTGTCTCGACCACCTTTTTTTCTTCTCCAG
gb|ABFE01002414.1|  Laccaria bicolor S238N-H82 LACBIscaffold_5...  80.6    6e-14

>Laccaria_bicolor_H3_9_Intron_5/6_(111)
GTACGTTTAAACTCCATTCTCCTTCGCCTCATTCCTTCCACTTCTCTGCCTTTTCGTCTTTCTGTATGGGATGTGTGTTCCGAATCCTTCCTCACCTTTCCTTGAATCCAG
gb|ABFE01002414.1|  Laccaria bicolor S238N-H82 LACBIscaffold_5...   201    7e-50

>Laccaria_bicolor_H3_9_Intron_6/6_(50)
GTAAGTGCAGGCTACTCTCTAATTACTCTCTGACGCTCACCCATTTACAG
gb|ABFE01002414.1|  Laccaria bicolor S238N-H82 LACBIscaffold_5...  91.5    2e-17

>Laccaria_bicolor_H3_10_Intron_1/2_(52)
GTATGTCTTCTCGCAATTGCGCCAGTGAAACATGCACTGAAATCGGAGCAAG
gb|ABFE01000301.1|  Laccaria bicolor S238N-H82 LACBIscaffold_4...  95.1    2e-18

>Laccaria_bicolor_H3_10_Intron_2/2_(51)
GTAAGTTTAAAAGGTTTCTTTCTAAAAAGCTCCTTTGTTGAAGGCATGTAG
gb|ABFE01000301.1|  Laccaria bicolor S238N-H82 LACBIscaffold_4...  93.3    7e-18

>Malassezia_globosa_H3_1_Intron_1/1_(48)
GTATGTATTGACACGCGTACTTGAATTGAATGCTAACATTTGTAACAG
gb|AAYY01000001.1|  Malassezia globosa CBS 7966 mgl_sf_1.1, wh...  87.8    3e-16

>Malassezia_globosa_H3_2_Intron_1/1_(40)
GTACGTCTAAGATTCTCTTACAAATATCTAGCTTATCCAG
gb|AAYY01000003.1|  Malassezia globosa CBS 7966 mgl_sf_2.1, wh...  73.4    4e-12

>Ustilago_maydis_H3_1_Intron_1/1_(117)
GTAAGTTGTTTGCTCCCTCCTCTCCCAACCACATTGCCCGTGATGTCATTGCCTCCTGTGAAGAGTCTCTGACTCGTGTTCCTATTTCTATTCCTCTTCATTCTGCGATATCAACAG
gb|AACP01000090.1|  Ustilago maydis 521 chromosome 6 cont1.90_...   212    4e-53

>Ustilago_maydis_H3_2_Intron_1/1_(109)
GTAAGTTGCTTTTTCACGAGTTGCACTTGTCCCTTTCCAGAAATGGTTAACTCACGAGCCGCTGACACGTGTATGACTCATTTTCTTTTCCATGCGTTCCCTGTTGCAG
gb|AACP01000135.1|  Ustilago maydis 521 chromosome 11 cont1.13...   197    8e-49

>Ustilago_maydis_H3_3_Intron_1/1_(144)
GTAGGTTTCATCATTCGCTTGTCATGTTCCTGGCTAAACTAGGCAGACGCAAGCGCTGAAATACTCTCTCTCTCTTATCCTCTCTTGATTTGATCTCTTGACTTTGATCTTTTGACTTTGCTCATTCGCCGTCTATCTCTACAG
gb|AACP01000191.1|  Ustilago maydis 521 chromosome 19 cont1.19...   114    1e-23

>Aspergillus_fumigatus_H4_1_Intron_1/2_(71)
GTAAGTAGCTTCTGTTTATCACAAGTATGACGCGACTTGACCGCAGTCGCTGACGCGTTTCATCTCTACAG
gb|ABDB01000014.1|  Aspergillus fumigatus A1163 ctg_000014, wh...   129    2e-28
gb|AAHF01000004.1|  Aspergillus fumigatus Af293 chromosome 1 a...   129    2e-28
ref|NC_007194.1|  Aspergillus fumigatus Af293 chromosome 1, wh...   129    2e-28
gb|AAKE03000002.1|  Neosartorya fischeri NRRL 181 ctgupdate_10...   107    6e-22

>Aspergillus_fumigatus_H4_1_Intron_2/2_(55)
GTAAGTATATCTCTGGTTATTGCGAATTTTGACGCGTCTCTGACAATCTCCTCAG
gb|ABDB01000014.1|  Aspergillus fumigatus A1163 ctg_000014, wh...   100    6e-20
gb|AAHF01000004.1|  Aspergillus fumigatus Af293 chromosome 1 a...   100    6e-20
ref|NC_007194.1|  Aspergillus fumigatus Af293 chromosome 1, wh...   100    6e-20
gb|AAKE03000002.1|  Neosartorya fischeri NRRL 181 ctgupdate_10...  66.2    1e-09

>Aspergillus_fumigatus_H4_2_Intron_1/1_(24)
GTGACTAACAATCATGTTCTACAG
gb|ABDB01000024.1|  Aspergillus fumigatus A1163 ctg_000024, wh...  44.6    4e-04
gb|AAHF01000001.1|  Aspergillus fumigatus Af293 chromosome 2 a...  44.6    4e-04
ref|NC_007195.1|  Aspergillus fumigatus Af293 chromosome 2, wh...  44.6    4e-04

>Aspergillus_nidulans_H4_1_Intron_1/1_(166)
GTAAGTATTTCTCTATCTCCTAAATCTGTCTCCCACTGGACGATTGTCGTCGCCGTTGGACCGTGTCCCAAAACACGTGACGTCAGTCCTTTCCTCCAGATCAACCCTACTTTACTCATCCTCAACCTCCGTTATTCTTTACCTTCTGCTAACACTCACTCTACAG
gb|AACD01000040.1|  Aspergillus nidulans FGSC A4 chromosome VI...   300    2e-79
ref|NT_107014.1|  Aspergillus nidulans FGSC A4 chromosome VII ...   300    2e-79

>Aspergillus_nidulans_H4_2_Intron_1/2_(88)
GTAAGTGACATCCATATCACCATGAGGCTATCTCAATCATCCTAACGCGTCTCAACAGGCGGAAAGGGTGGCAAGGGTCTCGGAAAAG
gb|AACD01000012.1|  Aspergillus nidulans FGSC A4 chromosome VI...   159    2e-37
ref|NT_107015.1|  Aspergillus nidulans FGSC A4 chromosome VIII...   159    2e-37
gb|AAID01003040.1|  Botryotinia fuckeliana B05.10 cont1.3040, ...  62.6    3e-08
gb|AAGT01000445.1|  Sclerotinia sclerotiorum 1980 UF-70 strain...  62.6    3e-08
ref|NT_166524.1|  Aspergillus niger CBS 513.88 clone An08          62.6    3e-08
gb|ABAI02000100.1|  Coccidioides posadasii str. Silveira cont2...  60.8    1e-07
gb|ACFW01000030.1|  Coccidioides posadasii C735 delta SOWgp gc...  60.8    1e-07
gb|ABIW01002294.1|  Coccidioides posadasii CPA 0066 cont1.2294...  60.8    1e-07
gb|ABIV01001450.1|  Coccidioides posadasii CPA 0020 cont1.1450...  60.8    1e-07
gb|ABIT01002645.1|  Coccidioides posadasii RMSCC 1038 cont1.26...  60.8    1e-07
gb|ABFO01001114.1|  Coccidioides posadasii CPA 0001 cont1.1114...  60.8    1e-07
gb|ABFM01000303.1|  Coccidioides posadasii RMSCC 2133 cont1.30...  60.8    1e-07
gb|ABBB01000258.1|  Coccidioides posadasii RMSCC 3488 cont1.25...  60.8    1e-07
gb|AAIW01000500.1|  Uncinocarpus reesii 1704 cont2.500, whole ...  60.8    1e-07
gb|AAGI01000069.1|  Phaeosphaeria nodorum SN15 cont1.69, whole...  59.0    4e-07
gb|AACD01000040.1|  Aspergillus nidulans FGSC A4 chromosome VI...  55.4    5e-06
ref|NS_000198.2|  Podospora anserina S mat+ unordered scaffold...  55.4    5e-06
ref|NS_000201.1|  Penicillium chrysogenum Wisconsin 54-1255 un...  55.4    5e-06
ref|NT_107014.1|  Aspergillus nidulans FGSC A4 chromosome VII ...  55.4    5e-06
gb|AAEC03000010.1|  Coccidioides immitis RS cont3.10, whole ge...  53.6    2e-05
gb|ACIW01002477.1|  Alternaria brassicicola ATCC 96836 A_brass...  53.6    2e-05
gb|ABBC01000107.1|  Coccidioides immitis RMSCC 3703 cont1.107,...  53.6    2e-05
gb|AATX01000269.1|  Coccidioides immitis RMSCC 2394 cont1.269,...  53.6    2e-05
gb|AASO01000128.1|  Coccidioides immitis H538.4 cont1.128, who...  53.6    2e-05
gb|AAKD03000001.1|  Aspergillus clavatus NRRL 1 ctg_1099423829...  53.6    2e-05
gb|AAGT01000629.1|  Sclerotinia sclerotiorum 1980 UF-70 strain...  53.6    2e-05
emb|CABT01000059.1|  Sordaria macrospora whole genome shotgun ...  51.8    6e-05
gb|ABHV01000308.1|  Paracoccidioides brasiliensis Pb03 cont1.3...  51.8    6e-05
gb|AAGI01000340.1|  Phaeosphaeria nodorum SN15 cont1.340, whol...  51.8    6e-05
gb|ACYC01000395.1|  Grosmannia clavigera kw1407 contig_191.0, ...  50.0    2e-04
gb|ACXQ01000462.1|  Grosmannia clavigera kw1407 contig_4.23, w...  50.0    2e-04
gb|ABQE01000074.1|  Arthroderma gypseum CBS 118893 cont1.74, w...  50.0    2e-04
gb|ABDB01000014.1|  Aspergillus fumigatus A1163 ctg_000014, wh...  50.0    2e-04
gb|AAXH01000806.1|  Fusarium oxysporum f. sp. lycopersici 4286...  50.0    2e-04
gb|AAKE03000002.1|  Neosartorya fischeri NRRL 181 ctgupdate_10...  50.0    2e-04
gb|AAHF01000004.1|  Aspergillus fumigatus Af293 chromosome 1 a...  50.0    2e-04
gb|AAID01000950.1|  Botryotinia fuckeliana B05.10 cont1.950, w...  50.0    2e-04
ref|NC_007194.1|  Aspergillus fumigatus Af293 chromosome 1, wh...  50.0    2e-04
gb|ADBI01000841.1|  Gaeumannomyces graminis var. tritici R3-11...  48.2    7e-04
gb|AACS02000007.1|  Coprinopsis cinerea okayama7#130 chromosom...  48.2    7e-04
gb|ADMK01000121.1|  Ajellomyces dermatitidis ATCC 18188 cont1....  48.2    7e-04
gb|ACJF01000009.1|  Nectria haematococca mpVI 77-13-4 chromoso...  48.2    7e-04
gb|ACBU01000893.1|  Ajellomyces dermatitidis SLH14081 cont1.89...  48.2    7e-04
gb|ABKI01000443.1|  Paracoccidioides brasiliensis Pb18 cont1.4...  48.2    7e-04
gb|ABKH01000009.1|  Paracoccidioides brasiliensis Pb01 cont1.9...  48.2    7e-04
gb|ABJE01001468.1|  Verticillium dahliae VdLs.17 cont1.1468, w...  48.2    7e-04
gb|AAIH02000067.1|  Aspergillus flavus NRRL3357 gcontig_110628...  48.2    7e-04
gb|ABAS01000027.1|  Talaromyces stipitatus ATCC 10500 gcontig_...  48.2    7e-04
gb|AAXI01000081.1|  Pyrenophora tritici-repentis Pt-1C-BFP con...  48.2    7e-04
gb|ABRK01001576.1|  Ajellomyces capsulatus H143 cont2.1576, wh...  46.4    0.002
gb|ABBS02000099.1|  Ajellomyces capsulatus G186AR cont2.99, wh...  46.4    0.002
gb|ABWI01001432.1|  Trichophyton equinum CBS 127.97 cont1.1432...  46.4    0.002
gb|ABRJ01000136.1|  Ajellomyces capsulatus H88 cont1.136, whol...  46.4    0.002
gb|AABX02000001.1|  Neurospora crassa OR74A chromosome III con...  46.4    0.002
gb|AACM02000122.1|  Gibberella zeae PH-1 strain PH-1 chromosom...  46.4    0.002
gb|AARE01001556.1|  Ascosphaera apis USDA-ARSEF 7405 Cont1556,...  46.4    0.002
gb|AACU02000566.1|  Magnaporthe oryzae 70-15 cont5.320, whole ...  46.4    0.002
gb|AAJN01000037.1|  Aspergillus terreus NIH2624 cont1.37, whol...  46.4    0.002
ref|NT_166519.1|  Aspergillus niger CBS 513.88 clone An02          46.4    0.002
ref|NT_165925.1|  Aspergillus terreus NIH2624 scaffold_2 genom...  46.4    0.002
ref|NT_086532.1|  Gibberella zeae PH-1 chromosome 2 scaffold_2...  46.4    0.002
gb|ACBT01000191.1|  Ajellomyces dermatitidis ER-3 cont1.191, w...  44.6    0.009
gb|ABKI01000034.1|  Paracoccidioides brasiliensis Pb18 cont1.3...  44.6    0.009
gb|ABHV01000142.1|  Paracoccidioides brasiliensis Pb03 cont1.1...  44.6    0.009
gb|AAIM02000146.1|  Gibberella moniliformis 7600 chromosome 9 ...  44.6    0.009
gb|AACU02000511.1|  Magnaporthe oryzae 70-15 cont5.266, whole ...  44.6    0.009
gb|AAFU01000374.1|  Chaetomium globosum CBS 148.51 cont1.1112,...  44.6    0.009
ref|NT_165982.1|  Chaetomium globosum CBS 148.51 scaffold_7 ge...  44.6    0.009

>Aspergillus_nidulans_H4_2_Intron_2/2_(55)
GTGAGTGTTCCTCTGCCCCTGAAACGTCAATTCCTTCTAACGCGTCCGCTCTCAG
gb|AACD01000012.1|  Aspergillus nidulans FGSC A4 chromosome VI...   100    6e-20
ref|NT_107015.1|  Aspergillus nidulans FGSC A4 chromosome VIII...   100    6e-20

>Aspergillus_niger_H4_1_Intron_1/1_(245)
GTAAGTATTTTATCCTCTTTACTTGCTTCGACTACTAGTTCCTCGTCGTTACCCTACTCTCGGGTCGAATGGTGGTGATGATCTTGGATGATCTTGATGATGCACCCCTGGCGACACGTGACCGCGTACCTGTCACGCCCACGCGTCGTGTCCAAGATTTCATCTGATCTTCACCCCACCCTCACATACTCTCATTGCTTGATGAAACAAAATATCACTCAACATATACTAACATTCTTCTACAG
ref|NT_166519.1|  Aspergillus niger CBS 513.88 clone An02           443    3e-122

>Aspergillus_niger_H4_2_Intron_1/2_(103)
GTAAGTTCATCACTTCCCATCATGGGCTATCTATCATCTCGATAGATTGTCCACTGCCGTCTACTCCATGATCAACAGTGACTGACTTGACGCGTCTCAACAG
ref|NT_166524.1|  Aspergillus niger CBS 513.88 clone An08           187    1e-45

>Aspergillus_niger_H4_2_Intron_2/2_(59)
GTAAGTACCACACGTTTTGGCTTTTGTGTGTCCAACGCGTCTAACATGGAATTCCTCAG
ref|NT_166524.1|  Aspergillus niger CBS 513.88 clone An08           107    4e-22

>Aspergillus_niger_H4_3_Intron_1/6_(85)
GTATTGTTTCCCCTCGCGGATCCTTTCTCGGGGTTACGGGGATGTCTACTTCAGGGAAACATACTAACAATGGATCCCACTGCAG
ref|NT_166533.1|  Aspergillus niger CBS 513.88 clone An18           154    6e-36

>Aspergillus_niger_H4_3_Intron_2/6_(58)
GTAAGTTAACAAATCACTCCAGATCAAATACTACAAGTCACCCGCTAACAAAGGCTAG
ref|NT_166533.1|  Aspergillus niger CBS 513.88 clone An18           105    2e-21

>Aspergillus_niger_H4_3_Intron_3/6_(87)
GTACGCAAACCCCATCAAACACGCGTTATCCGAGATAGCAGCACGTGTACCATAAATAAACACCAATTAACTGATTACTGAATCCAG
ref|NT_166533.1|  Aspergillus niger CBS 513.88 clone An18           158    5e-37

>Aspergillus_niger_H4_3_Intron_4/6_(51)
GTGAGTGACTTTGATATGTATATTTTGGGGACTGGTTGCTAACTGTTCAAG
ref|NT_166533.1|  Aspergillus niger CBS 513.88 clone An18          93.3    7e-18

>Aspergillus_niger_H4_3_Intron_5/6_(67)
GTACGTTTTCATTGAACATTCTAAATTCTCCAATTGTCCCAGCATGGACTAACTTCTATACTCCTAG
ref|NT_166533.1|  Aspergillus niger CBS 513.88 clone An18           122    3e-26

>Aspergillus_niger_H4_3_Intron_6/6_(29)
GTGAGTTCCCAGCATGTTATATTGTTCAG
ref|NT_166533.1|  Aspergillus niger CBS 513.88 clone An18          53.6    9e-07

>Aspergillus_oryzae_H4_1_Intron_1/2_(72)
GTAAGTCTTTCCCCTCCAGTGAGCATCCAAGACGCGATCAGGATCGATGATTAACGCGTTTCTCTACAATAG
gb|AAIH02000067.1|  Aspergillus flavus NRRL3357 gcontig_110628...   131    6e-29

>Aspergillus_oryzae_H4_1_Intron_2/2_(59)
GTGAGTTGCCTCTGCTGTTCATCCTCTTCTATCAACTCTTGTCTAACATATCAAATCAG
gb|AAIH02000067.1|  Aspergillus flavus NRRL3357 gcontig_110628...   107    4e-22

>Aspergillus_oryzae_H4_2_Intron_1/1_(222)
GTAAGTACTTCCTTACCGTTCTCTCTTGGTCGTTGACAACCCCCTCCGCGTCGTCGACATTCAAGTTGATGGTGCACCCCTAATGGCACGTGATGTCATGTGGGGGCCTAAGGCATAGAGTGCCTTGCATCCAACATCCAATCGTCCAATTTTCCATGGACACTCCCTAGCCTACTCTACACCGATCTGTCGTCAACTCTTGCTGACATTCATTTGCTTTAG
gb|AAIH02000195.1|  Aspergillus flavus NRRL3357 gcontig_110628...   396    4e-108

>Botryotinia_fuckeliana_H4_1_Intron_1/2_(98)
GTAAGTATCTTCCCTGTCCTTGCCTCGCCTCTGACATTCATGCAATTGGATTCATTCCTTCTCGTCGCGTTCAATTTACTAACGCGTCTTTTTCACAG
gb|AAID01003040.1|  Botryotinia fuckeliana B05.10 cont1.3040, ...   178    7e-43
gb|AAGT01000445.1|  Sclerotinia sclerotiorum 1980 UF-70 strain...  78.8    5e-13

>Botryotinia_fuckeliana_H4_1_Intron_2/2_(55)
GTAAGTTACCCCTGCGCACATATCATACGAGTACACGTCTAACGTACTCACTTAG
gb|AAID01003040.1|  Botryotinia fuckeliana B05.10 cont1.3040, ...   100    6e-20

>Botryotinia_fuckeliana_H4_2_Intron_1/4_(136)
GTAAGCTTTCTGGATCGATCTCTATGATTTTACCATCCTTTGGAGATTCTTGAAGTTACTTCATCTATCACTGCCCTCCAGGATTACACAATTCACAAATACAATGGACGATCTTCTGACATGCTTCCGATTTCAG
gb|AAID01002117.1|  Botryotinia fuckeliana B05.10 cont1.2117, ...   246    2e-63

>Botryotinia_fuckeliana_H4_2_Intron_2/4_(51)
GTTAGTACCTCCACGATAAGGCTGAAGCTGCCAACTAACCATAATTCATAG
gb|AAID01002117.1|  Botryotinia fuckeliana B05.10 cont1.2117, ...  93.3    7e-18

>Botryotinia_fuckeliana_H4_2_Intron_3/4_(49)
GTCTGTGCCTTGCTACAATGCTGAGATCGTCGTTTCTAATACCTTACAG
gb|AAID01002117.1|  Botryotinia fuckeliana B05.10 cont1.2117, ...  89.7    8e-17

>Botryotinia_fuckeliana_H4_2_Intron_4/4_(58)
GTGGGTTCCATATGCTACAATTGCTGGTTGAGAGTCAAAGCTGATAATGCCATGTTAG
gb|AAID01002117.1|  Botryotinia fuckeliana B05.10 cont1.2117, ...   105    2e-21

>Botryotinia_fuckeliana_H4_3_Intron_1/2_(261)
GTAAGTGGCATTCCCTTTCCTTCTCTTCTGTTGACGTTGAGATGGTTGTTGTTGCTGTTGTTGTCGGTCGCGATATTTGTCCATGATGTTTTCGTGTTGGTGTTGTGATCACTCCACTTCATCTTCGATCAACGCGATAAGGTATCCACATCTTGATGATGTTGATGTACCTACCTACCTACAACAATAAACATCTTCAACAACAACAGCAACACACTATCATCAATCAAGTTTCAATGTACTAATTCTATTTCTCTGCAG
gb|AAID01000950.1|  Botryotinia fuckeliana B05.10 cont1.950, w...   471    7e-131
gb|AAGT01000629.1|  Sclerotinia sclerotiorum 1980 UF-70 strain...  59.0    2e-06 
gb|ACPI01000062.1|  Trichophyton tonsurans CBS 112818 cont1.62...  53.6    7e-05 
emb|CABE01000007.1|  Candida parapsilosis CDC317 whole genome ...  51.8    2e-04 
gb|ABWI01000645.1|  Trichophyton equinum CBS 127.97 cont1.645,...  51.8    2e-04 
gb|ADAS01008630.1|  Puccinia triticina 1-1 BBBD Race 1 cont1.8...  48.2    0.003 
gb|ADAS01013959.1|  Puccinia triticina 1-1 BBBD Race 1 cont1.1...  48.2    0.003 
gb|ABKI01000252.1|  Paracoccidioides brasiliensis Pb18 cont1.2...  48.2    0.003 
gb|AAPO01000040.1|  Lodderomyces elongisporus NRRL YB-4239 con...  48.2    0.003 
gb|AAPO01000065.1|  Lodderomyces elongisporus NRRL YB-4239 con...  48.2    0.003 
gb|AACG02000019.1|  Saccharomyces bayanus 623-6C YM4911-Contig...  48.2    0.003 
gb|AACA01000247.1|  Saccharomyces bayanus MCYC 623 contig_267,...  48.2    0.003 
ref|NC_012863.1|  Candida dubliniensis CD36 chromosome 4, comp...  48.2    0.003 
gb|ADAS01007957.1|  Puccinia triticina 1-1 BBBD Race 1 cont1.7...  46.4    0.010 
gb|ADAS01009370.1|  Puccinia triticina 1-1 BBBD Race 1 cont1.9...  46.4    0.010 
gb|ACPH01000174.1|  Trichophyton rubrum CBS 118892 cont2.174, ...  46.4    0.010 
gb|ACFW01000043.1|  Coccidioides posadasii C735 delta SOWgp gc...  46.4    0.010 
emb|CABE01000009.1|  Candida parapsilosis CDC317 whole genome ...  46.4    0.010 
emb|CABE01000024.1|  Candida parapsilosis CDC317 whole genome ...  46.4    0.010 
gb|ABKH01000234.1|  Paracoccidioides brasiliensis Pb01 cont1.2...  46.4    0.010 
gb|ABIW01000569.1|  Coccidioides posadasii CPA 0066 cont1.569,...  46.4    0.010 
gb|ABHV01000424.1|  Paracoccidioides brasiliensis Pb03 cont1.4...  46.4    0.010 
gb|ABFO01001481.1|  Coccidioides posadasii CPA 0001 cont1.1481...  46.4    0.010 
gb|AABX02000059.1|  Neurospora crassa OR74A chromosome I conti...  46.4    0.010 
gb|ABAR01000057.1|  Penicillium marneffei ATCC 18224 gcontig_1...  46.4    0.010 
gb|AAXI01000020.1|  Pyrenophora tritici-repentis Pt-1C-BFP con...  46.4    0.010 
gb|AAWC01000567.1|  Puccinia graminis f. sp. tritici CRL 75-36...  46.4    0.010 
gb|AAFO01000002.1|  Candida albicans WO-1 chromosome 1 cont1.2...  46.4    0.010 
gb|AACQ01000009.1|  Candida albicans SC5314 chromosome 1 Ctg19...  46.4    0.010 
gb|AACQ01000010.1|  Candida albicans SC5314 chromosome 1 Ctg19...  46.4    0.010 
ref|NS_000198.2|  Podospora anserina S mat+ unordered scaffold...  46.4    0.010 
ref|NC_012992.1|  Zygosaccharomyces rouxii CBS 732 chromosome ...  46.4    0.010 
ref|NT_166529.1|  Aspergillus niger CBS 513.88 clone An14          46.4    0.010 

>Botryotinia_fuckeliana_H4_3_Intron_2/2_(97)
GTAAGATTTCCCCATCCCATCGCGTCTTGAGTCTTCATGACTTGGGCGCCCTGCGAAATTTCCACAAAGTTTTATATACTGACGCGTCTTTCACTAG
gb|AAID01000950.1|  Botryotinia fuckeliana B05.10 cont1.950, w...   176    2e-42

>Fusarium_graminearum_H4_1_Intron_1/5_(61)
GTAAAGCCTATCATAAAAAAGAAAACGAGACGTCAAACTGATAATACTTTCTTTTTTGTAG
gb|AACM02000166.1|  Gibberella zeae PH-1 strain PH-1 chromosom...   111    4e-23
ref|NT_086543.1|  Gibberella zeae PH-1 chromosome 3 scaffold_3...   111    4e-23
gb|ABKI01000194.1|  Paracoccidioides brasiliensis Pb18 cont1.1...  41.0    0.058
gb|ABHV01000101.1|  Paracoccidioides brasiliensis Pb03 cont1.1...  41.0    0.058

>Fusarium_graminearum_H4_1_Intron_2/5_(37)
GTATGTTTAGTTACCTCACCTACCCTGCATGCCAAAG
gb|AACM02000166.1|  Gibberella zeae PH-1 strain PH-1 chromosom...  68.0    1e-10
ref|NT_086543.1|  Gibberella zeae PH-1 chromosome 3 scaffold_3...  68.0    1e-10

>Fusarium_graminearum_H4_1_Intron_3/5_(55)
GTTTGTCAAACTCGAGGATCGGAAGGGAGTTAAAGTGCTGACAGATTACATCTAG
gb|AACM02000166.1|  Gibberella zeae PH-1 strain PH-1 chromosom...   100    6e-20
ref|NT_086543.1|  Gibberella zeae PH-1 chromosome 3 scaffold_3...   100    6e-20

>Fusarium_graminearum_H4_1_Intron_4/5_(59)
GTACGCATATCCGCCCTTTTGTGCATTCACTGTTGAGACAGCCACTGACGGCATATTAG
gb|AACM02000166.1|  Gibberella zeae PH-1 strain PH-1 chromosom...   107    4e-22
ref|NT_086543.1|  Gibberella zeae PH-1 chromosome 3 scaffold_3...   107    4e-22

>Fusarium_graminearum_H4_1_Intron_5/5_(55)
GTAAGTAGCATCCCATTAATGATGGTAGAAGAGCATCGACTGACCCAGTAAACAG
gb|AACM02000166.1|  Gibberella zeae PH-1 strain PH-1 chromosom...   100    6e-20
ref|NT_086543.1|  Gibberella zeae PH-1 chromosome 3 scaffold_3...   100    6e-20

>Fusarium_graminearum_H4_2_Intron_1/2_(63)
GTAAGTACTTTATTTCTATGATGCATCACCGTTAGCTTCACAACAGTCACTAACTCTTCCCAG
gb|AACM02000182.1|  Gibberella zeae PH-1 strain PH-1 chromosom...   114    3e-24
ref|NT_086543.1|  Gibberella zeae PH-1 chromosome 3 scaffold_3...   114    3e-24

>Fusarium_graminearum_H4_2_Intron_2/2_(58)
GTAAGTTACCAACCGCATATCATTCGTCTTTCATCAGGGTGCTAACATGCCTTCTCAG
gb|AACM02000182.1|  Gibberella zeae PH-1 strain PH-1 chromosom...   105    2e-21
ref|NT_086543.1|  Gibberella zeae PH-1 chromosome 3 scaffold_3...   105    2e-21

>Magnaporthe_oryzae_H4_1_Intron_1/1_(81)
GTGAGTATCTCCTTGGTAACGGCTTGAATGTTTTAGTGCCTTGACATTGTTGCTGACAATTTGTCCCTCTACTTTCGACAG
gb|AACU02000566.1|  Magnaporthe oryzae 70-15 cont5.320, whole ...   147    9e-34

>Magnaporthe_oryzae_H4_2_Intron_1/5_(97)
GTAAGTCCTTGGCTTTATATATCATCAGTTTTGGCTCACTTTAGCTTCACTTCAATGAGGAATCATTAATACTAATAAGCGTGTCGTCCGTCGATAG
gb|AACU02000317.1|  Magnaporthe oryzae 70-15 cont5.76, whole g...   176    2e-42

>Magnaporthe_oryzae_H4_2_Intron_2/5_(96)
GTATGATCACCTCCCAACCCCTCTTTGCTGCTTGAAATCTTCATGGATTCGTGTACGAGCAAAACGGTCTAACGCGGTTGCAATTATGACCCGCAG
gb|AACU02000317.1|  Magnaporthe oryzae 70-15 cont5.76, whole g...   174    8e-42

>Magnaporthe_oryzae_H4_2_Intron_3/5_(63)
GTGAGTTTTTCCCATCATAAACAGACCTGCAGACCTGCTTAGCTGATGCTTCATTTTAAAAAG
gb|AACU02000317.1|  Magnaporthe oryzae 70-15 cont5.76, whole g...   114    3e-24

>Magnaporthe_oryzae_H4_2_Intron_4/5_(69)
GTGAGCGATTTTGCCAGACTCCACCGTCTCTGGGGAAAGCCATCAGACTGAAAACTAACTCTACTATAG
gb|AACU02000317.1|  Magnaporthe oryzae 70-15 cont5.76, whole g...   125    2e-27

>Magnaporthe_oryzae_H4_2_Intron_5/5_(97)
GTAAGATGAATCTTCCCTAGTGTCTTCTACGCTTGGCGGCTACGGTGAGCCCTTGACTATGCTTGTGCGGCTGTGCTAACCTGCCGGACTCGTTCAG
gb|AACU02000317.1|  Magnaporthe oryzae 70-15 cont5.76, whole g...   176    2e-42

>Magnaporthe_oryzae_H4_3_Intron_1/2_(214)
GTAAGTTGATACTGATTTTTATTTTGTCGCTGAATCTCGTCGACTATTCTATTTTGCTTCGGTCAAGCTTGCATATGGGTTGTTGCCATCGGGCAACGTGACGCATCACACTCAACGCGTCGCGCCTCATCCCACATGCACTTGACTTTGGTTCCATTCCATCACAACATTACTATACAACTTGCATCATGCTGATTACAATTCTCAATCACAG
gb|AACU02000511.1|  Magnaporthe oryzae 70-15 cont5.266, whole ...   387    2e-105

>Magnaporthe_oryzae_H4_3_Intron_2/2_(64)
GTATGTTATTTCATCGATGTATCATCCCTCAACACGTCAATCTACTAACACCTCACCCTTCCAG
gb|AACU02000511.1|  Magnaporthe oryzae 70-15 cont5.266, whole ...   116    1e-24

>Neosartorya_fischeri_H4_1_Intron_1/1_(243)
GTAAGTATTATCCTTGATATGTTTTTTTCCCTTCTGTCGTGCTTATCATTCTTGGTTGTTGATGGCTTGCGGTTGAGATGGGTAATGATGATACGTGGGTGGATGCACGTGACATCTTACCACTGCCTTAGGCCAATGCGTCATCTGTGCAGTACCCTGTATCCGTCTCACCTCGACATTGACAGCCATTACGCTATCTTTATCTCTTTGAAGTCAACAGTGACTAATAATCATGTCCTACAG
gb|AAKE03000004.1|  Neosartorya fischeri NRRL 181 ctgupdate_10...   414    2e-113
gb|ABDB01000024.1|  Aspergillus fumigatus A1163 ctg_000024, wh...   268    2e-69 
gb|AAHF01000001.1|  Aspergillus fumigatus Af293 chromosome 2 a...   268    2e-69 
ref|NC_007195.1|  Aspergillus fumigatus Af293 chromosome 2, wh...   268    2e-69 

>Neosartorya_fischeri_H4_2_Intron_1/2_(73)
GTAAGTAGCTTCTCTGTTCATCACAAGTATGACGCGACTTGACCGCAGTCACTGACGCGTTTCTTCTCTACAG
gb|AAKE03000002.1|  Neosartorya fischeri NRRL 181 ctgupdate_10...   132    2e-29
gb|ABDB01000014.1|  Aspergillus fumigatus A1163 ctg_000014, wh...   107    7e-22
gb|AAHF01000004.1|  Aspergillus fumigatus Af293 chromosome 1 a...   107    7e-22
ref|NC_007194.1|  Aspergillus fumigatus Af293 chromosome 1, wh...   107    7e-22

>Neosartorya_fischeri_H4_2_Intron_2/2_(53)
GTAAGTATCTCTGTTTATTGCGGGTTTTGACGCGTCTCTGACAATTTTCTCAG
gb|AAKE03000002.1|  Neosartorya fischeri NRRL 181 ctgupdate_10...  96.9    6e-19
gb|ABDB01000014.1|  Aspergillus fumigatus A1163 ctg_000014, wh...  66.2    1e-09
gb|AAHF01000004.1|  Aspergillus fumigatus Af293 chromosome 1 a...  66.2    1e-09
ref|NC_007194.1|  Aspergillus fumigatus Af293 chromosome 1, wh...  66.2    1e-09

>Neurospora_crassa_H4_1_Intron_1/2_(69)
GTAAGTTGTCTCGAAGATCGCCGACACCGTGTGTTGTAACATCATGACTGACTCGTATCTCTTCATCAG
gb|AABX02000005.1|  Neurospora crassa OR74A chromosome II cont...   125    2e-27

>Neurospora_crassa_H4_1_Intron_2/2_(68)
GTACGTTATGATCTTCGAGCAATCCCTGTATCCCATGGATGGTCAACTAACATGTCAACCTTCAACAG
gb|AABX02000005.1|  Neurospora crassa OR74A chromosome II cont...   123    8e-27
emb|CABT01000014.1|  Sordaria macrospora whole genome shotgun ...  51.8    4e-05

>Neurospora_crassa_H4_2_Intron_1/2_(316)
GTAAGTAATACTTGAATCATTTGTCTTGTTCCTACTTGTCGACGTCGCTGTCGTCGATACATGCATGGCTGCGCGGTTGCTTGCCCAAGAGTTCGCGATACCTTTTTGGCGGTCGAGCGTGTACGTGGGGAATGTGGTAGCGATGCATGGGGGCATAGCTCCTTAACGCGTCACGTCACCTCACTTGCAGCACACCACTCCAACCACATCACCGACGACGCATCGTCAACAATCATCAGCTTGCATCAGACCTCACCGTCGTCGACATCAACTACCCACTTTTCATTCAGACAAAGCTGACATGATGACTTTATAG
gb|AABX02000001.1|  Neurospora crassa OR74A chromosome III con...   571    1e-160
emb|CABT01000059.1|  Sordaria macrospora whole genome shotgun ...   257    4e-66 

>Neurospora_crassa_H4_2_Intron_2/2_(65)
GTATGTTACCTTTCCCCTCCCAATCTTTCCACCAGTCAAGAATCAGCTAACCCATTCTCCAATAG
gb|AABX02000001.1|  Neurospora crassa OR74A chromosome III con...   118    3e-25

>Podospora_anserine_H4_1_Intron_1/2_(297)
GTAAGTTACATCCGCGATTTCGTTTTTCGGTTTTGGTTTGATGGTGATTATCCGTCGCCGTCGTCGCTGCTGCAAGTAGGTGGTGGTGGTGGTGATGCGGTCGGCTTGGTGGTTTGAGGTGGGGTAACCGACGCGTCTTCTGTTCCATGCAACGCGTCGATTACCACCACGACCGCCTTCCAATACCACCAAGCCTTCTCATCACTGTCATCATCGTCGTCGACGACTTCATCATAACCATCATCGTCATTGTCATCGCCATCGTTCATCATCCATCATGTCACTAACAATCAACAG
ref|NS_000198.2|  Podospora anserina S mat+ unordered scaffold...   188    1e-45

>Podospora_anserine_H4_1_Intron_2/2_(60)
GTATGTTCCCCTTCTCTTCCACACACTTCTCCCATCACCCATACTGACCAGTTATCCCAG
ref|NS_000198.2|  Podospora anserina S mat+ unordered scaffold...   109    1e-22
gb|ADBI01000145.1|  Gaeumannomyces graminis var. tritici R3-11...  42.8    0.016

>Podospora_anserine_H4_2_Intron_1/4_(69)
GTGGGTTTTATCATTGATGATGATGGGAGGTTGGGGATGAATGAGATGCTAATTATTTTGGGGGGATAG
ref|NS_000198.2|  Podospora anserina S mat+ unordered scaffold...   125    2e-27

>Podospora_anserine_H4_2_Intron_2/4_(262)
GTATGTTTTTGTTGTTGTTGTTTTTTGGGCGGGGGGGGGGGAGGTGGTGAGTCGCGAGTCCAGTTGGTTTGTGAGAGTTGGGGATGCGACTTGTCAAGAACACACGAACCATGGGATCACAAGCTGGGATGGCGGATATGTTGCTTTGCGACTTTTCGTTCCGAGCGACTTGCTTCCCCCCTACCCGACCGACCACCACCACCACCACCACCTTCAAATCATCAGACCGAAGAATTTACCTGCTAATATATACATCATCCAG
ref|NS_000198.2|  Podospora anserina S mat+ unordered scaffold...   324    2e-86
gb|AAWC01001555.1|  Puccinia graminis f. sp. tritici CRL 75-36...  48.2    0.003

>Podospora_anserine_H4_2_Intron_3/4_(66)
GTATGTTTTTGCTCACCACTCTCACCCACTCTCCTCCCTTCTTTGACAGGACTAATATGTTGATAG
ref|NS_000198.2|  Podospora anserina S mat+ unordered scaffold...   120    9e-26

>Podospora_anserine_H4_2_Intron_4/4_(55)
GTTAGTCCCCCCCACCCCGCCCCAACCTCCATTGATCCAACTGACAGAGAGTTAG
ref|NS_000198.2|  Podospora anserina S mat+ unordered scaffold...   100    6e-20

>Sclerotinia_sclerotiorum_H4_1_Intron_1/2_(237)
GTAAGTTATTCTTTTTTATATACTGTATTGAGCTTGCAATTGTTGTCATCTTCGGTCGCGATCTTGGATTGAGATGTTTTGGTGTTGGTGTTGGTGTTTTGGTCTTTGGATCTCCACCTCTACATAACGCGATAAGGTATCCATCTTTATGATGTCGATATACTTACAATAATAATTACTTTACTTCAATACATCGTCGCATTAATTATTACATGTATTAATGATCTTCTTTCACAG
gb|AAGT01000629.1|  Sclerotinia sclerotiorum 1980 UF-70 strain...   428    7e-118
gb|AAID01000950.1|  Botryotinia fuckeliana B05.10 cont1.950, w...  59.0    1e-06 
gb|ABDF01000230.1|  Trichoderma virens Gv29-8 Tvirens_Cont230,...  48.2    0.003 
gb|ADBI01001380.1|  Gaeumannomyces graminis var. tritici R3-11...  46.4    0.009 
gb|ABSU01000001.1|  Arthroderma benhamiae CBS 112371 contig012...  46.4    0.009 
gb|AACM02000196.1|  Gibberella zeae PH-1 strain PH-1 chromosom...  46.4    0.009 
ref|NT_086543.1|  Gibberella zeae PH-1 chromosome 3 scaffold_3...  46.4    0.009 

>Sclerotinia_sclerotiorum_H4_1_Intron_2/2_(96)
GTAAGTTTTATCCCATTCTATACTATTGCGTCTTGGTCCAATGACCTGGATCAATATCATTTCCACGTTTCCATTTTCTGACGCGTCTCATTACAG
gb|AAGT01000629.1|  Sclerotinia sclerotiorum 1980 UF-70 strain...   174    8e-42

>Sclerotinia_sclerotiorum_H4_2_Intron_1/2_(108)
GTAAGTATCCTCTTCCCCACCCTCTGCCTTACCTCTCACCGTCATTCAGTTGGATCCATGCCTTCTACATCTCGTCGCGTCCAATTTACTAACGCGTCTTCTTTACAG
gb|AAGT01000445.1|  Sclerotinia sclerotiorum 1980 UF-70 strain...   196    3e-48
gb|AAID01003040.1|  Botryotinia fuckeliana B05.10 cont1.3040, ...  78.8    6e-13

>Sclerotinia_sclerotiorum_H4_2_Intron_2/2_(52)
GTAAGTTACCACTTCTCGCACCTCTCATAACGCGTCTAACCTCCTCACTTAG
gb|AAGT01000445.1|  Sclerotinia sclerotiorum 1980 UF-70 strain...  95.1    2e-18

>Sclerotinia_sclerotiorum_H4_3_Intron_1/4_(139)
GTAAGGCTCCTCCTTAGATCTCTATTTTTTTGAATGCTTTCAATTTCTGAAGTTGTTTTATACTTGTCAATTACACCGAGAATTGTACAACATACACACACATGCGATAGACAAACTGCTAACATGTTTCTGATCTTAG
gb|AAGT01000385.1|  Sclerotinia sclerotiorum 1980 UF-70 strain...   251    6e-65
gb|AAWC01001907.1|  Puccinia graminis f. sp. tritici CRL 75-36...  46.4    0.005

>Sclerotinia_sclerotiorum_H4_3_Intron_2/4_(51)
GTGGGGACTTCCGCGATAAGGCTAAAGATGCGAACTAATCATATGCCACAG
gb|AAGT01000385.1|  Sclerotinia sclerotiorum 1980 UF-70 strain...  93.3    7e-18

>Sclerotinia_sclerotiorum_H4_3_Intron_3/4_(49)
GTTCGTTATTCCTTGCAATATCTAGATCGCCGTTCTTAATACCTTACAG
gb|AAGT01000385.1|  Sclerotinia sclerotiorum 1980 UF-70 strain...  89.7    8e-17

>Sclerotinia_sclerotiorum_H4_3_Intron_4/4_(64)
GTGAGTTAGATATTCTCTGATTGAGGTGGTTGGTGATGAGTTAAAGCTGATAATGGCGCGCTAG
gb|AAGT01000385.1|  Sclerotinia sclerotiorum 1980 UF-70 strain...   116    1e-24

>Yarrowia_lipolytica_H4_1_Intron_1/1_(79)
GTGAGTATCTCCACACAACACAACACAACACAAGACGACAGTCAACACAACCACAATCACAAACACTTACTAACGATAG
ref|NC_006069.1|  Yarrowia lipolytica CLIB122 chromosome C com...   143    1e-32

>Cryptococcus_neoformans_H4_1_Intron_1/3_(54)
GTAAGTTTGGCTCATTTCTTGTCCTTTTGCCACTACTGACAGTGTTGCCTGCAG
gb|AAEY01000044.1|  Cryptococcus neoformans var. neoformans B-...  98.7    2e-19
ref|NC_006681.1|  Cryptococcus neoformans var. neoformans JEC2...  98.7    2e-19
ref|NC_009185.1|  Cryptococcus neoformans var. neoformans B-35...  98.7    2e-19
gb|AACO02000084.1|  Cryptococcus neoformans var. grubii H99 co...  75.2    2e-12
gb|AACO02000236.1|  Cryptococcus neoformans var. grubii H99 co...  75.2    2e-12
gb|AAFP01000408.1|  Cryptococcus bacillisporus R265 cont1.487,...  51.8    3e-05

>Cryptococcus_neoformans_H4_1_Intron_2/3_(52)
GTATGTCTGCCTCTTGCATTTTCTACCACGTGGGCTGACGCGTTGTTTTTAG
gb|AAEY01000044.1|  Cryptococcus neoformans var. neoformans B-...  95.1    2e-18
ref|NC_006681.1|  Cryptococcus neoformans var. neoformans JEC2...  95.1    2e-18
ref|NC_009185.1|  Cryptococcus neoformans var. neoformans B-35...  95.1    2e-18

>Cryptococcus_neoformans_H4_1_Intron_3/3_(48)
GTAAGCCTTTTCCATCCTTTTATTTGTTCCCGCTGACACTTTATCTAG
gb|AAEY01000044.1|  Cryptococcus neoformans var. neoformans B-...  87.8    3e-16
ref|NC_006681.1|  Cryptococcus neoformans var. neoformans JEC2...  87.8    3e-16
ref|NC_009185.1|  Cryptococcus neoformans var. neoformans B-35...  87.8    3e-16

>Cryptococcus_neoformans_H4_2_Intron_1/3_(55)
GTAAGTAGTTGTAGTTTTCCCATCATCTCGGAGTCGGCGCTTACTCAATTTGCAG
ref|NC_006685.1|  Cryptococcus neoformans var. neoformans JEC2...   100    6e-20
gb|AAEY01000016.1|  Cryptococcus neoformans var. neoformans B-...  95.1    2e-18
ref|NC_009179.1|  Cryptococcus neoformans var. neoformans B-35...  95.1    2e-18
gb|AACO02000033.1|  Cryptococcus neoformans var. grubii H99 co...  59.0    2e-07

>Cryptococcus_neoformans_H4_2_Intron_2/3_(51)
GTACGTTTGATTATCTTGCATTGGTATGCTGAATACTAATTCCTTTGTTAG
gb|AAEY01000016.1|  Cryptococcus neoformans var. neoformans B-...  93.3    7e-18
ref|NC_006685.1|  Cryptococcus neoformans var. neoformans JEC2...  93.3    7e-18
ref|NC_009179.1|  Cryptococcus neoformans var. neoformans B-35...  93.3    7e-18
gb|AACO02000033.1|  Cryptococcus neoformans var. grubii H99 co...  78.8    2e-13
gb|AAFP01000310.1|  Cryptococcus bacillisporus R265 cont1.417,...  62.6    1e-08

>Cryptococcus_neoformans_H4_2_Intron_3/3_(53)
GTGGGTCGTTTTGAAATATTTATCGTGTGAGCATTTTACTGACGTACTCTTAG
gb|AAEY01000016.1|  Cryptococcus neoformans var. neoformans B-...  96.9    6e-19
ref|NC_006685.1|  Cryptococcus neoformans var. neoformans JEC2...  96.9    6e-19
ref|NC_009179.1|  Cryptococcus neoformans var. neoformans B-35...  96.9    6e-19

>Laccaria_bicolor_H4_1_Intron_1/3_(54)
GTAAAATTGAGAAGAAATTTCTACCATAATGGCTTTCAGCTTCCCTTTTTTTAG
gb|ABFE01000567.1|  Laccaria bicolor S238N-H82 LACBIscaffold_8...  82.4    1e-14

>Laccaria_bicolor_H4_1_Intron_2/3_(52)
GTGGGCTGAACTCGCTGTCATATACTTTCTTTTAATACCCGAAATTTTTCAG
gb|ABFE01000567.1|  Laccaria bicolor S238N-H82 LACBIscaffold_8...  95.1    2e-18

>Laccaria_bicolor_H4_1_Intron_3/3_(56)
GTGAGAGGGACGGTATCTTATCCTCCTTCCAATTGATATATATGATTTTCTGGCAG
gb|ABFE01000567.1|  Laccaria bicolor S238N-H82 LACBIscaffold_8...   102    2e-20

>Laccaria_bicolor_H4_2_Intron_1/1_(55)
GTGTGTTGATAGCTTGTTTGTCGCGTCTCCAGTGATTCTAACCCTCTGCGCTTAG
gb|ABFE01000604.1|  Laccaria bicolor S238N-H82 LACBIscaffold_8...   100    6e-20
gb|ABFE01000990.1|  Laccaria bicolor S238N-H82 LACBIscaffold_1...  68.0    3e-10
gb|ABFE01001355.1|  Laccaria bicolor S238N-H82 LACBIscaffold_2...  55.4    2e-06

>Laccaria_bicolor_H4_3_Intron_1/2_(45)
GTCATCTCGCTTGTCTTCATCGTGTCTCTGACCATTCACTCCAAG
gb|ABFE01001152.1|  Laccaria bicolor S238N-H82 LACBIscaffold_1...  82.4    1e-14
gb|ABFE01001565.1|  Laccaria bicolor S238N-H82 LACBIscaffold_2...  82.4    1e-14
gb|ABFE01000113.1|  Laccaria bicolor S238N-H82 LACBIscaffold_2...  73.4    5e-12
gb|ABFE01002598.1|  Laccaria bicolor S238N-H82 LACBIscaffold_6...  55.4    1e-06
gb|ABFE01000401.1|  Laccaria bicolor S238N-H82 LACBIscaffold_5...  50.0    6e-05
gb|ABFE01000724.1|  Laccaria bicolor S238N-H82 LACBIscaffold_1...  50.0    6e-05
gb|ABFE01002228.1|  Laccaria bicolor S238N-H82 LACBIscaffold_4...  50.0    6e-05

>Laccaria_bicolor_H4_3_Intron_2/2_(427)
GTATGACATGCGGATACTCATTGGTGTCAAGGTTGAAGACCCCTTCCATCCGGTCTCAAGTCCCAAATATTTGATAACGTCGTACCACTCATATCCTTGAACAACGTATACGCCCCGCTCTGGACTCTGAGGACCTCTTACAATGCATGGCCAGCTCCTTCCTGCCCGCTGTGTCGCAGAGTTCCACCACGAGACCTTGGGTCACGACAACTCCCGCAAAACGCTAAAAACGCGCAGTCGAGCTGTTGAAGCACGGGTTACATTCTTCAATGCGTGACATTTTCCATCCTCTCTCAAATTGCGCCGCCTTCTTCACCTATCTACAACCCACTGCGTCTGTGTTTTCCTTCCCCACGCCTACGGCATATTGTGTCCCGCTGTATGTGACTGCAGCCTGGCGCCGTTTGCTCATGGGTCTGCGTCCGAG
gb|ABFE01001152.1|  Laccaria bicolor S238N-H82 LACBIscaffold_1...   771    0.0   
gb|ABFE01001565.1|  Laccaria bicolor S238N-H82 LACBIscaffold_2...   765    0.0   
gb|ABFE01000113.1|  Laccaria bicolor S238N-H82 LACBIscaffold_2...   423    6e-116
gb|ABFE01001562.1|  Laccaria bicolor S238N-H82 LACBIscaffold_2...   259    1e-66 
gb|ABFE01000797.1|  Laccaria bicolor S238N-H82 LACBIscaffold_1...   239    1e-60 
gb|ABFE01000380.1|  Laccaria bicolor S238N-H82 LACBIscaffold_5...   131    5e-28 
gb|ABFE01000869.1|  Laccaria bicolor S238N-H82 LACBIscaffold_1...   111    5e-22 
gb|ABFE01000478.1|  Laccaria bicolor S238N-H82 LACBIscaffold_6...  69.8    1e-09 
gb|ABFE01002411.1|  Laccaria bicolor S238N-H82 LACBIscaffold_5...  69.8    1e-09 
gb|ABFE01002011.1|  Laccaria bicolor S238N-H82 LACBIscaffold_4...  68.0    5e-09 
gb|ABFE01003386.1|  Laccaria bicolor S238N-H82 LACBIscaffold_1...  68.0    5e-09 
gb|ABFE01001352.1|  Laccaria bicolor S238N-H82 LACBIscaffold_2...  64.4    6e-08 

>Laccaria_bicolor_H4_4_Intron_1/3_(54)
GTGAGCTGAGTGCTTTCAACCGTTTGACCTTCGCTTATCATAATTGCACCTTAG
gb|ABFE01001353.1|  Laccaria bicolor S238N-H82 LACBIscaffold_2...  98.7    2e-19

>Laccaria_bicolor_H4_4_Intron_2/3_(51)
GTATGTGTCTTCTCCACTGTTATCCTCCCAGCTATTCACCGGCCGCCGTAG
gb|ABFE01001353.1|  Laccaria bicolor S238N-H82 LACBIscaffold_2...  93.3    7e-18
gb|ABFE01001152.1|  Laccaria bicolor S238N-H82 LACBIscaffold_1...  48.2    3e-04
gb|ABFE01001565.1|  Laccaria bicolor S238N-H82 LACBIscaffold_2...  48.2    3e-04

>Laccaria_bicolor_H4_4_Intron_3/3_(55)
GTGTGTTGTTACTTTGTCTGCTGCCTCTCCAGTGTTTCTAACCCTTTGTCCTTAG
gb|ABFE01001353.1|  Laccaria bicolor S238N-H82 LACBIscaffold_2...   100    6e-20
gb|ABFE01001355.1|  Laccaria bicolor S238N-H82 LACBIscaffold_2...  69.8    1e-10
gb|ABFE01002852.1|  Laccaria bicolor S238N-H82 LACBIscaffold_7...  59.0    2e-07
gb|ABFE01000990.1|  Laccaria bicolor S238N-H82 LACBIscaffold_1...  50.0    9e-05
gb|ABFE01003362.1|  Laccaria bicolor S238N-H82 LACBIscaffold_1...  50.0    9e-05
gb|ABFE01000069.1|  Laccaria bicolor S238N-H82 LACBIscaffold_2...  44.6    0.004
gb|ABFE01000245.1|  Laccaria bicolor S238N-H82 LACBIscaffold_3...  44.6    0.004
gb|ABFE01001743.1|  Laccaria bicolor S238N-H82 LACBIscaffold_3...  44.6    0.004
gb|ABFE01004079.1|  Laccaria bicolor S238N-H82 LACBIscaffold_5...  44.6    0.004

>Laccaria_bicolor_H4_5_Intron_1/3_(55)
GTAAGCTCCTCGTCCTTGGTTTATGTGCAACCGCTAAATTATTCCGATATTTTAG
gb|ABFE01001355.1|  Laccaria bicolor S238N-H82 LACBIscaffold_2...   100    6e-20

>Laccaria_bicolor_H4_5_Intron_2/3_(51)
GTATGTATCTCTTCTGTCGCTGCCAGTCTCATTCGCTCATCGGTTCCATAG
gb|ABFE01001355.1|  Laccaria bicolor S238N-H82 LACBIscaffold_2...  93.3    7e-18
gb|ABFE01000990.1|  Laccaria bicolor S238N-H82 LACBIscaffold_1...  50.0    8e-05

>Laccaria_bicolor_H4_5_Intron_3/3_(57)
GTGTGTTGTTACTTTGTTTGTTGCCTCTCTCCAGTGTTTCTAACCCTCTGCCCTCAG
gb|ABFE01001355.1|  Laccaria bicolor S238N-H82 LACBIscaffold_2...   104    5e-21
gb|ABFE01001353.1|  Laccaria bicolor S238N-H82 LACBIscaffold_2...  69.8    1e-10
gb|ABFE01001837.1|  Laccaria bicolor S238N-H82 LACBIscaffold_3...  62.6    2e-08
gb|ABFE01000604.1|  Laccaria bicolor S238N-H82 LACBIscaffold_8...  55.4    2e-06
gb|ABFE01000990.1|  Laccaria bicolor S238N-H82 LACBIscaffold_1...  55.4    2e-06
gb|ABFE01002852.1|  Laccaria bicolor S238N-H82 LACBIscaffold_7...  55.4    2e-06
gb|ABFE01003362.1|  Laccaria bicolor S238N-H82 LACBIscaffold_1...  51.8    3e-05
gb|ABFE01000069.1|  Laccaria bicolor S238N-H82 LACBIscaffold_2...  48.2    3e-04
gb|ABFE01000245.1|  Laccaria bicolor S238N-H82 LACBIscaffold_3...  48.2    3e-04
gb|ABFE01001743.1|  Laccaria bicolor S238N-H82 LACBIscaffold_3...  48.2    3e-04
gb|ABFE01004079.1|  Laccaria bicolor S238N-H82 LACBIscaffold_5...  48.2    3e-04

>Laccaria_bicolor_H4_6_Intron_1/2_(55)
GTGAGCTCAAAATGCAAGGTAGATGGTATTCAGCTATTGACGCATTCTTGCCCAG
gb|ABFE01001403.1|  Laccaria bicolor S238N-H82 LACBIscaffold_2...   100    6e-20
gb|ABFE01001428.1|  Laccaria bicolor S238N-H82 LACBIscaffold_2...  95.1    2e-18
gb|ABFE01003777.1|  Laccaria bicolor S238N-H82 LACBIscaffold_3...  91.5    3e-17

>Laccaria_bicolor_H4_6_Intron_2/2_(61)
GTGCGTCGATGCCACCATTGTCCTTTCATACAACCCAATTTACACCCTGTATACCACCCAG
gb|ABFE01001403.1|  Laccaria bicolor S238N-H82 LACBIscaffold_2...   111    4e-23
gb|ABFE01001428.1|  Laccaria bicolor S238N-H82 LACBIscaffold_2...   105    2e-21
gb|ABFE01003777.1|  Laccaria bicolor S238N-H82 LACBIscaffold_3...  84.2    5e-15

>Laccaria_bicolor_H4_7_Intron_1/3_(55)
GTGAGCTCAAAATGCAAGGTAGATGGTATTCAGCTATTGACGCATTCTTTCCCAG
gb|ABFE01001428.1|  Laccaria bicolor S238N-H82 LACBIscaffold_2...   100    6e-20
gb|ABFE01001403.1|  Laccaria bicolor S238N-H82 LACBIscaffold_2...  95.1    2e-18
gb|ABFE01003777.1|  Laccaria bicolor S238N-H82 LACBIscaffold_3...  86.0    1e-15

>Laccaria_bicolor_H4_7_Intron_2/3_(61)
GTGCGTCGATGCCACCATTGTCCTTTCATACAACCCAATTTACACCCTGTATACTACCCAG
gb|ABFE01001428.1|  Laccaria bicolor S238N-H82 LACBIscaffold_2...   111    4e-23
gb|ABFE01001403.1|  Laccaria bicolor S238N-H82 LACBIscaffold_2...   105    2e-21
gb|ABFE01003777.1|  Laccaria bicolor S238N-H82 LACBIscaffold_3...  80.6    7e-14

>Laccaria_bicolor_H4_7_Intron_3/3_(53)
GTACGCGGCCTTCTTATCCTCCTGTCTTTCCCCGCTGACCTGGTATACTGCAG
gb|ABFE01001428.1|  Laccaria bicolor S238N-H82 LACBIscaffold_2...  96.9    6e-19
gb|ABFE01003777.1|  Laccaria bicolor S238N-H82 LACBIscaffold_3...  78.8    2e-13

>Laccaria_bicolor_H4_8_Intron_1/2_(45)
GTCATCTCGCTTGTCTTCATCGTGTCTCTGACCATTCACTCCAAG
gb|ABFE01001152.1|  Laccaria bicolor S238N-H82 LACBIscaffold_1...  82.4    1e-14
gb|ABFE01001565.1|  Laccaria bicolor S238N-H82 LACBIscaffold_2...  82.4    1e-14
gb|ABFE01000113.1|  Laccaria bicolor S238N-H82 LACBIscaffold_2...  73.4    5e-12
gb|ABFE01002598.1|  Laccaria bicolor S238N-H82 LACBIscaffold_6...  55.4    1e-06
gb|ABFE01000401.1|  Laccaria bicolor S238N-H82 LACBIscaffold_5...  50.0    6e-05
gb|ABFE01000724.1|  Laccaria bicolor S238N-H82 LACBIscaffold_1...  50.0    6e-05
gb|ABFE01002228.1|  Laccaria bicolor S238N-H82 LACBIscaffold_4...  50.0    6e-05

>Laccaria_bicolor_H4_8_Intron_2/2_(443)
GTCATTGACATGCGGATACTCATTGGTGTCAAGGTTGAAGACCCCTTCCATCCGGTCTCAAGTCCCAAATATTTGATAACGTCGTACCACTCATATCCTTGAACAACGTATACGCCCCGCTCTGGACTCTGAGGACCTCTTACAATGCATGGCCAGCTCCTTCCTGCCCGCTGTGTCGCAGAGTTCCACCACGAGACCTTGGGTCACGACAACTCCCGCAAAACGCTAAAAACGCGCAGTCGAGCTGTTGAAGCACGGGTTACATTCTTCAATGCGTGACATTTTCCATCCTCTCTCAAATTGCGCCGCCTTCTTCACCTATCTACAACCCACTGCGTCTGTGTTTTCCTTCCCCACGCCTACGGCATATTGTGTCCCGCTGTATGTGACTGCAGCCTGGCGCCGTTTGCTCATGGGTCTGCGTCCGAGCCAATGCGTCTGAG
gb|ABFE01001565.1|  Laccaria bicolor S238N-H82 LACBIscaffold_2...   800    0.0   
gb|ABFE01001152.1|  Laccaria bicolor S238N-H82 LACBIscaffold_1...   791    0.0   
gb|ABFE01000113.1|  Laccaria bicolor S238N-H82 LACBIscaffold_2...   417    3e-114
gb|ABFE01001562.1|  Laccaria bicolor S238N-H82 LACBIscaffold_2...   260    4e-67 
gb|ABFE01000797.1|  Laccaria bicolor S238N-H82 LACBIscaffold_1...   239    1e-60 
gb|ABFE01000380.1|  Laccaria bicolor S238N-H82 LACBIscaffold_5...   132    2e-28 
gb|ABFE01000869.1|  Laccaria bicolor S238N-H82 LACBIscaffold_1...   111    5e-22 
gb|ABFE01000478.1|  Laccaria bicolor S238N-H82 LACBIscaffold_6...  69.8    2e-09 
gb|ABFE01002411.1|  Laccaria bicolor S238N-H82 LACBIscaffold_5...  69.8    2e-09 
gb|ABFE01002011.1|  Laccaria bicolor S238N-H82 LACBIscaffold_4...  68.0    5e-09 
gb|ABFE01003386.1|  Laccaria bicolor S238N-H82 LACBIscaffold_1...  68.0    5e-09 
gb|ABFE01001352.1|  Laccaria bicolor S238N-H82 LACBIscaffold_2...  64.4    7e-08 

>Laccaria_bicolor_H4_9_Intron_1/1_(51)
GTACGTGTCTTCATCATTGTTATTTTTCCATCTATTCACTGGCCGCCCTAG
gb|ABFE01001709.1|  Laccaria bicolor S238N-H82 LACBIscaffold_3...  93.3    7e-18
gb|ABFE01002228.1|  Laccaria bicolor S238N-H82 LACBIscaffold_4...  87.8    3e-16
gb|ABFE01000724.1|  Laccaria bicolor S238N-H82 LACBIscaffold_1...  51.8    2e-05

>Laccaria_bicolor_H4_10_Intron_1/3_(54)
GTGAGCCCTACAAGCAAGGCTGAAGTATCCAGCTGCTAACGCATTTCTGCTTAG
gb|ABFE01002914.1|  Laccaria bicolor S238N-H82 LACBIscaffold_8...  98.7    2e-19
gb|ABFE01004381.1|  Laccaria bicolor S238N-H82 LACBIscaffold_9...  98.7    2e-19

>Laccaria_bicolor_H4_10_Intron_2/3_(53)
GTGCGTCCTCTCTACAACGACATCTTTGCACAACCATACTCACACCTGTCCAG
gb|ABFE01002914.1|  Laccaria bicolor S238N-H82 LACBIscaffold_8...  96.9    6e-19
gb|ABFE01004381.1|  Laccaria bicolor S238N-H82 LACBIscaffold_9...  96.9    6e-19
gb|ABFE01000465.1|  Laccaria bicolor S238N-H82 LACBIscaffold_6...  73.4    7e-12
gb|ABFE01000797.1|  Laccaria bicolor S238N-H82 LACBIscaffold_1...  50.0    8e-05
gb|ABFE01000626.1|  Laccaria bicolor S238N-H82 LACBIscaffold_9...  46.4    0.001
gb|ABFE01000811.1|  Laccaria bicolor S238N-H82 LACBIscaffold_1...  46.4    0.001
gb|ABFE01001339.1|  Laccaria bicolor S238N-H82 LACBIscaffold_2...  46.4    0.001
gb|ABFE01001506.1|  Laccaria bicolor S238N-H82 LACBIscaffold_2...  46.4    0.001
gb|ABFE01004009.1|  Laccaria bicolor S238N-H82 LACBIscaffold_4...  46.4    0.001

>Laccaria_bicolor_H4_10_Intron_3/3_(51)
GTACGCACCCTCCATTCGCCCACATCTGCATTTGCTGATTGTGTTTTACAG
gb|ABFE01002914.1|  Laccaria bicolor S238N-H82 LACBIscaffold_8...  93.3    7e-18

>Laccaria_bicolor_H4_11_Intron_1/3_(55)
GTGAGCTCAAAATGCAAAGTAGACGGTATTCAGCTATTGACGCATTCTTGCCCAG
gb|ABFE01003777.1|  Laccaria bicolor S238N-H82 LACBIscaffold_3...   100    6e-20
gb|ABFE01001403.1|  Laccaria bicolor S238N-H82 LACBIscaffold_2...  91.5    3e-17
gb|ABFE01001428.1|  Laccaria bicolor S238N-H82 LACBIscaffold_2...  86.0    1e-15

>Laccaria_bicolor_H4_11_Intron_2/3_(60)
GTGCGTCAATGCCACCATGTCCTTTCATACAACCTCACTTACACCCTGTATACCACCCAG
gb|ABFE01003777.1|  Laccaria bicolor S238N-H82 LACBIscaffold_3...   109    1e-22
gb|ABFE01001403.1|  Laccaria bicolor S238N-H82 LACBIscaffold_2...  84.2    5e-15
gb|ABFE01001428.1|  Laccaria bicolor S238N-H82 LACBIscaffold_2...  80.6    6e-14

>Laccaria_bicolor_H4_11_Intron_3/3_(53)
GTACGCGGCCTTCTTGTCCTCCTGTCTTTCCCCGCTGATTTGGGATACTGCAG
gb|ABFE01003777.1|  Laccaria bicolor S238N-H82 LACBIscaffold_3...  96.9    6e-19
gb|ABFE01001428.1|  Laccaria bicolor S238N-H82 LACBIscaffold_2...  78.8    2e-13

>Malassezia_globosa_H4_2_Intron_1/2_(41)
GTATGCTCGCATACGCAAAAGAAGTACTAGGCTTATGACAG
gb|AAYY01000010.1|  Malassezia globosa CBS 7966 mgl_sf_7.1, wh...  75.2    1e-12

>Malassezia_globosa_H4_2_Intron_2/2_(27)
GTACGTACCAGCGATAACTGACCAAAG
gb|AAYY01000010.1|  Malassezia globosa CBS 7966 mgl_sf_7.1, wh...  50.0    1e-05

>Ustilago_maydis_H4_1_Intron_1/1_(102)
GTAAGTCTTCTATCAGCATTCATTGCTTCACTGTTTACGCCATTGATTACAAGTTGCTGACTGGAACGCCCGCATCTTTGCCATTTCTTCTGCTACGATCAG
gb|AACP01000090.1|  Ustilago maydis 521 chromosome 6 cont1.90_...   185    5e-45
